# Supplementary material for: Model-based analysis of N-glycosylation in Chinese hamster ovary cells
Source: PLoS One. 2017 May 9;12(5):e0175376. doi: 10.1371/journal.pone.0175376 (PMC5423595; doi:10.1371/journal.pone.0175376)
Supplement: S1 Table — (CSV) [file pone.0175376.s002.csv]

Components
Index	Component
1	water
2	GDP-Fuc
3	UDP-GlcNAc
4	UDP-Gal
5	CMP-NeuAc
6	mannose
7	GDP
8	UDP
9	CMP
10	Ma2Ma2Ma3(Ma2Ma3(Ma2Ma6)Ma6)Mb4GNb4GN;Asn
11	Ma2Ma2Ma3(Ma3(Ma2Ma6)Ma6)Mb4GNb4GN;Asn
12	Ga3Ma2Ma2Ma3(Ma2Ma3(Ma2Ma6)Ma6)Mb4GNb4GN;Asn
13	Ma2Ma3(Ma2Ma3(Ma2Ma6)Ma6)Mb4GNb4GN;Asn
14	Ma2Ma2Ma3(Ma2Ma3(Ma6)Ma6)Mb4GNb4GN;Asn
15	Ma2Ma3(Ma3(Ma2Ma6)Ma6)Mb4GNb4GN;Asn
16	Ma2Ma2Ma3(Ma3(Ma6)Ma6)Mb4GNb4GN;Asn
17	Ma3(Ma2Ma3(Ma2Ma6)Ma6)Mb4GNb4GN;Asn
18	Ma2Ma3(Ma2Ma3(Ma6)Ma6)Mb4GNb4GN;Asn
19	Ma3(Ma3(Ma2Ma6)Ma6)Mb4GNb4GN;Asn
20	Ma2Ma3(Ma3(Ma6)Ma6)Mb4GNb4GN;Asn
21	Ma3(Ma2Ma3(Ma6)Ma6)Mb4GNb4GN;Asn
22	Ma3(Ma3(Ma6)Ma6)Mb4GNb4GN;Asn
23	GNb2Ma3(Ma3(Ma6)Ma6)Mb4GNb4GN;Asn
24	GNb2Ma3(Ma6Ma6)Mb4GNb4GN;Asn
25	GNb2Ma3(Ma3(Ma6)Ma6)Mb4GNb4(Fa6)GN;Asn
26	GNb2Ma3(GNb4)(Ma3(Ma6)Ma6)Mb4GNb4GN;Asn
27	GNb2(GNb4)Ma3(Ma3(Ma6)Ma6)Mb4GNb4GN;Asn
28	Ab4GNb2Ma3(Ma3(Ma6)Ma6)Mb4GNb4GN;Asn
29	GNb2Ma3(Ma6)Mb4GNb4GN;Asn
30	GNb2Ma3(Ma6Ma6)Mb4GNb4(Fa6)GN;Asn
31	GNb2(GNb4)Ma3(Ma6Ma6)Mb4GNb4GN;Asn
32	Ab4GNb2Ma3(Ma6Ma6)Mb4GNb4GN;Asn
33	GNb2Ma3(GNb4)(Ma3(Ma6)Ma6)Mb4GNb4(Fa6)GN;Asn
34	GNb2(GNb4)Ma3(Ma3(Ma6)Ma6)Mb4GNb4(Fa6)GN;Asn
35	Ab4GNb2Ma3(Ma3(Ma6)Ma6)Mb4GNb4(Fa6)GN;Asn
36	Ab4GNb2Ma3(GNb4)(Ma3(Ma6)Ma6)Mb4GNb4GN;Asn
37	GNb2(GNb4)Ma3(GNb4)(Ma3(Ma6)Ma6)Mb4GNb4GN;Asn
38	Ab4GNb2(GNb4)Ma3(Ma3(Ma6)Ma6)Mb4GNb4GN;Asn
39	GNb2(Ab4GNb4)Ma3(Ma3(Ma6)Ma6)Mb4GNb4GN;Asn
40	GNb3Ab4GNb2Ma3(Ma3(Ma6)Ma6)Mb4GNb4GN;Asn
41	NNa3Ab4GNb2Ma3(Ma3(Ma6)Ma6)Mb4GNb4GN;Asn
42	Fa3(Ab4)GNb2Ma3(Ma3(Ma6)Ma6)Mb4GNb4GN;Asn
43	Aa3Ab4GNb2Ma3(Ma3(Ma6)Ma6)Mb4GNb4GN;Asn
44	GNb2Ma3(Ma6)Mb4GNb4(Fa6)GN;Asn
45	GNb2Ma3(GNb2Ma6)Mb4GNb4GN;Asn
46	GNb2Ma3(GNb4)(Ma6)Mb4GNb4GN;Asn
47	GNb2(GNb4)Ma3(Ma6)Mb4GNb4GN;Asn
48	Ab4GNb2Ma3(Ma6)Mb4GNb4GN;Asn
49	GNb2(GNb4)Ma3(Ma6Ma6)Mb4GNb4(Fa6)GN;Asn
50	Ab4GNb2Ma3(Ma6Ma6)Mb4GNb4(Fa6)GN;Asn
51	Ab4GNb2(GNb4)Ma3(Ma6Ma6)Mb4GNb4GN;Asn
52	GNb2(Ab4GNb4)Ma3(Ma6Ma6)Mb4GNb4GN;Asn
53	GNb3Ab4GNb2Ma3(Ma6Ma6)Mb4GNb4GN;Asn
54	NNa3Ab4GNb2Ma3(Ma6Ma6)Mb4GNb4GN;Asn
55	Fa3(Ab4)GNb2Ma3(Ma6Ma6)Mb4GNb4GN;Asn
56	Aa3Ab4GNb2Ma3(Ma6Ma6)Mb4GNb4GN;Asn
57	Ab4GNb2Ma3(GNb4)(Ma3(Ma6)Ma6)Mb4GNb4(Fa6)GN;Asn
58	GNb2(GNb4)Ma3(GNb4)(Ma3(Ma6)Ma6)Mb4GNb4(Fa6)GN;Asn
59	Ab4GNb2(GNb4)Ma3(Ma3(Ma6)Ma6)Mb4GNb4(Fa6)GN;Asn
60	GNb2(Ab4GNb4)Ma3(Ma3(Ma6)Ma6)Mb4GNb4(Fa6)GN;Asn
61	GNb3Ab4GNb2Ma3(Ma3(Ma6)Ma6)Mb4GNb4(Fa6)GN;Asn
62	NNa3Ab4GNb2Ma3(Ma3(Ma6)Ma6)Mb4GNb4(Fa6)GN;Asn
63	Fa3(Ab4)GNb2Ma3(Ma3(Ma6)Ma6)Mb4GNb4(Fa6)GN;Asn
64	Aa3Ab4GNb2Ma3(Ma3(Ma6)Ma6)Mb4GNb4(Fa6)GN;Asn
65	GNb3Ab4GNb2Ma3(GNb4)(Ma3(Ma6)Ma6)Mb4GNb4GN;Asn
66	NNa3Ab4GNb2Ma3(GNb4)(Ma3(Ma6)Ma6)Mb4GNb4GN;Asn
67	Fa3(Ab4)GNb2Ma3(GNb4)(Ma3(Ma6)Ma6)Mb4GNb4GN;Asn
68	Aa3Ab4GNb2Ma3(GNb4)(Ma3(Ma6)Ma6)Mb4GNb4GN;Asn
69	Ab4GNb2(GNb4)Ma3(GNb4)(Ma3(Ma6)Ma6)Mb4GNb4GN;Asn
70	GNb2(Ab4GNb4)Ma3(GNb4)(Ma3(Ma6)Ma6)Mb4GNb4GN;Asn
71	Ab4GNb2(Ab4GNb4)Ma3(Ma3(Ma6)Ma6)Mb4GNb4GN;Asn
72	NNa3Ab4GNb2(GNb4)Ma3(Ma3(Ma6)Ma6)Mb4GNb4GN;Asn
73	Fa3(Ab4)GNb2(GNb4)Ma3(Ma3(Ma6)Ma6)Mb4GNb4GN;Asn
74	Aa3Ab4GNb2(GNb4)Ma3(Ma3(Ma6)Ma6)Mb4GNb4GN;Asn
75	GNb2(GNb3Ab4GNb4)Ma3(Ma3(Ma6)Ma6)Mb4GNb4GN;Asn
76	GNb2(NNa3Ab4GNb4)Ma3(Ma3(Ma6)Ma6)Mb4GNb4GN;Asn
77	GNb2(Fa3(Ab4)GNb4)Ma3(Ma3(Ma6)Ma6)Mb4GNb4GN;Asn
78	GNb2(Aa3Ab4GNb4)Ma3(Ma3(Ma6)Ma6)Mb4GNb4GN;Asn
79	Ab4GNb3Ab4GNb2Ma3(Ma3(Ma6)Ma6)Mb4GNb4GN;Asn
80	Fa3(NNa3Ab4)GNb2Ma3(Ma3(Ma6)Ma6)Mb4GNb4GN;Asn
81	Fa3(Aa3Ab4)GNb2Ma3(Ma3(Ma6)Ma6)Mb4GNb4GN;Asn
82	GNb2Ma3(GNb2Ma6)Mb4GNb4(Fa6)GN;Asn
83	GNb2Ma3(GNb4)(Ma6)Mb4GNb4(Fa6)GN;Asn
84	GNb2(GNb4)Ma3(Ma6)Mb4GNb4(Fa6)GN;Asn
85	Ab4GNb2Ma3(Ma6)Mb4GNb4(Fa6)GN;Asn
86	GNb2Ma3(GNb4)(GNb2Ma6)Mb4GNb4GN;Asn
87	GNb2(GNb4)Ma3(GNb2Ma6)Mb4GNb4GN;Asn
88	GNb2Ma3(GNb2(GNb6)Ma6)Mb4GNb4GN;Asn
89	Ab4GNb2Ma3(GNb2Ma6)Mb4GNb4GN;Asn
90	GNb2Ma3(Ab4GNb2Ma6)Mb4GNb4GN;Asn
91	Ab4GNb2Ma3(GNb4)(Ma6)Mb4GNb4GN;Asn
92	GNb2(GNb4)Ma3(GNb4)(Ma6)Mb4GNb4GN;Asn
93	Ab4GNb2(GNb4)Ma3(Ma6)Mb4GNb4GN;Asn
94	GNb2(Ab4GNb4)Ma3(Ma6)Mb4GNb4GN;Asn
95	GNb3Ab4GNb2Ma3(Ma6)Mb4GNb4GN;Asn
96	NNa3Ab4GNb2Ma3(Ma6)Mb4GNb4GN;Asn
97	Fa3(Ab4)GNb2Ma3(Ma6)Mb4GNb4GN;Asn
98	Aa3Ab4GNb2Ma3(Ma6)Mb4GNb4GN;Asn
99	Ab4GNb2(GNb4)Ma3(Ma6Ma6)Mb4GNb4(Fa6)GN;Asn
100	GNb2(Ab4GNb4)Ma3(Ma6Ma6)Mb4GNb4(Fa6)GN;Asn
101	GNb3Ab4GNb2Ma3(Ma6Ma6)Mb4GNb4(Fa6)GN;Asn
102	NNa3Ab4GNb2Ma3(Ma6Ma6)Mb4GNb4(Fa6)GN;Asn
103	Fa3(Ab4)GNb2Ma3(Ma6Ma6)Mb4GNb4(Fa6)GN;Asn
104	Aa3Ab4GNb2Ma3(Ma6Ma6)Mb4GNb4(Fa6)GN;Asn
105	Ab4GNb2(Ab4GNb4)Ma3(Ma6Ma6)Mb4GNb4GN;Asn
106	NNa3Ab4GNb2(GNb4)Ma3(Ma6Ma6)Mb4GNb4GN;Asn
107	Fa3(Ab4)GNb2(GNb4)Ma3(Ma6Ma6)Mb4GNb4GN;Asn
108	Aa3Ab4GNb2(GNb4)Ma3(Ma6Ma6)Mb4GNb4GN;Asn
109	GNb2(GNb3Ab4GNb4)Ma3(Ma6Ma6)Mb4GNb4GN;Asn
110	GNb2(NNa3Ab4GNb4)Ma3(Ma6Ma6)Mb4GNb4GN;Asn
111	GNb2(Fa3(Ab4)GNb4)Ma3(Ma6Ma6)Mb4GNb4GN;Asn
112	GNb2(Aa3Ab4GNb4)Ma3(Ma6Ma6)Mb4GNb4GN;Asn
113	Ab4GNb3Ab4GNb2Ma3(Ma6Ma6)Mb4GNb4GN;Asn
114	Fa3(NNa3Ab4)GNb2Ma3(Ma6Ma6)Mb4GNb4GN;Asn
115	Fa3(Aa3Ab4)GNb2Ma3(Ma6Ma6)Mb4GNb4GN;Asn
116	NNa3Ab4GNb2Ma3(GNb4)(Ma3(Ma6)Ma6)Mb4GNb4(Fa6)GN;Asn
117	Fa3(Ab4)GNb2Ma3(GNb4)(Ma3(Ma6)Ma6)Mb4GNb4(Fa6)GN;Asn
118	Aa3Ab4GNb2Ma3(GNb4)(Ma3(Ma6)Ma6)Mb4GNb4(Fa6)GN;Asn
119	GNb2(Ab4GNb4)Ma3(GNb4)(Ma3(Ma6)Ma6)Mb4GNb4(Fa6)GN;Asn
120	Ab4GNb2(Ab4GNb4)Ma3(Ma3(Ma6)Ma6)Mb4GNb4(Fa6)GN;Asn
121	NNa3Ab4GNb2(GNb4)Ma3(Ma3(Ma6)Ma6)Mb4GNb4(Fa6)GN;Asn
122	GNb2(NNa3Ab4GNb4)Ma3(Ma3(Ma6)Ma6)Mb4GNb4(Fa6)GN;Asn
123	GNb2(Aa3Ab4GNb4)Ma3(Ma3(Ma6)Ma6)Mb4GNb4(Fa6)GN;Asn
124	Fa3(NNa3Ab4)GNb2Ma3(Ma3(Ma6)Ma6)Mb4GNb4(Fa6)GN;Asn
125	Fa3(Aa3Ab4)GNb2Ma3(Ma3(Ma6)Ma6)Mb4GNb4(Fa6)GN;Asn
126	Fa3(NNa3Ab4)GNb2Ma3(GNb4)(Ma3(Ma6)Ma6)Mb4GNb4GN;Asn
127	Fa3(Aa3Ab4)GNb2Ma3(GNb4)(Ma3(Ma6)Ma6)Mb4GNb4GN;Asn
128	Ab4GNb2(Ab4GNb4)Ma3(GNb4)(Ma3(Ma6)Ma6)Mb4GNb4GN;Asn
129	NNa3Ab4GNb2(GNb4)Ma3(GNb4)(Ma3(Ma6)Ma6)Mb4GNb4GN;Asn
130	GNb2(NNa3Ab4GNb4)Ma3(GNb4)(Ma3(Ma6)Ma6)Mb4GNb4GN;Asn
131	NNa3Ab4GNb2(Ab4GNb4)Ma3(Ma3(Ma6)Ma6)Mb4GNb4GN;Asn
132	Ab4GNb2(NNa3Ab4GNb4)Ma3(Ma3(Ma6)Ma6)Mb4GNb4GN;Asn
133	Aa3Ab4GNb2(Ab4GNb4)Ma3(Ma3(Ma6)Ma6)Mb4GNb4GN;Asn
134	Ab4GNb2(Aa3Ab4GNb4)Ma3(Ma3(Ma6)Ma6)Mb4GNb4GN;Asn
135	NNa3Ab4GNb3Ab4GNb2Ma3(Ma3(Ma6)Ma6)Mb4GNb4GN;Asn
136	GNb2Ma3(GNb4)(GNb2Ma6)Mb4GNb4(Fa6)GN;Asn
137	GNb2(GNb4)Ma3(GNb2Ma6)Mb4GNb4(Fa6)GN;Asn
138	GNb2Ma3(GNb2(GNb6)Ma6)Mb4GNb4(Fa6)GN;Asn
139	Ab4GNb2Ma3(GNb2Ma6)Mb4GNb4(Fa6)GN;Asn
140	GNb2Ma3(Ab4GNb2Ma6)Mb4GNb4(Fa6)GN;Asn
141	Ab4GNb2Ma3(GNb4)(Ma6)Mb4GNb4(Fa6)GN;Asn
142	GNb2(GNb4)Ma3(GNb4)(Ma6)Mb4GNb4(Fa6)GN;Asn
143	Ab4GNb2(GNb4)Ma3(Ma6)Mb4GNb4(Fa6)GN;Asn
144	GNb2(Ab4GNb4)Ma3(Ma6)Mb4GNb4(Fa6)GN;Asn
145	GNb3Ab4GNb2Ma3(Ma6)Mb4GNb4(Fa6)GN;Asn
146	NNa3Ab4GNb2Ma3(Ma6)Mb4GNb4(Fa6)GN;Asn
147	Fa3(Ab4)GNb2Ma3(Ma6)Mb4GNb4(Fa6)GN;Asn
148	Aa3Ab4GNb2Ma3(Ma6)Mb4GNb4(Fa6)GN;Asn
149	Ab4GNb2Ma3(GNb4)(GNb2Ma6)Mb4GNb4GN;Asn
150	GNb2Ma3(GNb4)(Ab4GNb2Ma6)Mb4GNb4GN;Asn
151	GNb2(GNb4)Ma3(GNb4)(GNb2Ma6)Mb4GNb4GN;Asn
152	GNb2(GNb4)Ma3(GNb2(GNb6)Ma6)Mb4GNb4GN;Asn
153	Ab4GNb2(GNb4)Ma3(GNb2Ma6)Mb4GNb4GN;Asn
154	GNb2(Ab4GNb4)Ma3(GNb2Ma6)Mb4GNb4GN;Asn
155	GNb2(GNb4)Ma3(Ab4GNb2Ma6)Mb4GNb4GN;Asn
156	GNb2Ma3(GNb4)(GNb2(GNb6)Ma6)Mb4GNb4GN;Asn
157	Ab4GNb2Ma3(GNb2(GNb6)Ma6)Mb4GNb4GN;Asn
158	GNb2Ma3(Ab4GNb2(GNb6)Ma6)Mb4GNb4GN;Asn
159	GNb2Ma3(GNb2(Ab4GNb6)Ma6)Mb4GNb4GN;Asn
160	GNb3Ab4GNb2Ma3(GNb2Ma6)Mb4GNb4GN;Asn
161	Ab4GNb2Ma3(Ab4GNb2Ma6)Mb4GNb4GN;Asn
162	NNa3Ab4GNb2Ma3(GNb2Ma6)Mb4GNb4GN;Asn
163	Fa3(Ab4)GNb2Ma3(GNb2Ma6)Mb4GNb4GN;Asn
164	Aa3Ab4GNb2Ma3(GNb2Ma6)Mb4GNb4GN;Asn
165	GNb2Ma3(GNb3Ab4GNb2Ma6)Mb4GNb4GN;Asn
166	GNb2Ma3(NNa3Ab4GNb2Ma6)Mb4GNb4GN;Asn
167	GNb2Ma3(Fa3(Ab4)GNb2Ma6)Mb4GNb4GN;Asn
168	GNb2Ma3(Aa3Ab4GNb2Ma6)Mb4GNb4GN;Asn
169	NNa3Ab4GNb2Ma3(GNb4)(Ma6)Mb4GNb4GN;Asn
170	Fa3(Ab4)GNb2Ma3(GNb4)(Ma6)Mb4GNb4GN;Asn
171	Aa3Ab4GNb2Ma3(GNb4)(Ma6)Mb4GNb4GN;Asn
172	Ab4GNb2(GNb4)Ma3(GNb4)(Ma6)Mb4GNb4GN;Asn
173	GNb2(Ab4GNb4)Ma3(GNb4)(Ma6)Mb4GNb4GN;Asn
174	Ab4GNb2(Ab4GNb4)Ma3(Ma6)Mb4GNb4GN;Asn
175	NNa3Ab4GNb2(GNb4)Ma3(Ma6)Mb4GNb4GN;Asn
176	Aa3Ab4GNb2(GNb4)Ma3(Ma6)Mb4GNb4GN;Asn
177	GNb2(GNb3Ab4GNb4)Ma3(Ma6)Mb4GNb4GN;Asn
178	GNb2(NNa3Ab4GNb4)Ma3(Ma6)Mb4GNb4GN;Asn
179	GNb2(Fa3(Ab4)GNb4)Ma3(Ma6)Mb4GNb4GN;Asn
180	GNb2(Aa3Ab4GNb4)Ma3(Ma6)Mb4GNb4GN;Asn
181	Ab4GNb3Ab4GNb2Ma3(Ma6)Mb4GNb4GN;Asn
182	Fa3(NNa3Ab4)GNb2Ma3(Ma6)Mb4GNb4GN;Asn
183	Fa3(Aa3Ab4)GNb2Ma3(Ma6)Mb4GNb4GN;Asn
184	Ab4GNb2(Ab4GNb4)Ma3(Ma6Ma6)Mb4GNb4(Fa6)GN;Asn
185	NNa3Ab4GNb2(GNb4)Ma3(Ma6Ma6)Mb4GNb4(Fa6)GN;Asn
186	GNb2(NNa3Ab4GNb4)Ma3(Ma6Ma6)Mb4GNb4(Fa6)GN;Asn
187	GNb2(Aa3Ab4GNb4)Ma3(Ma6Ma6)Mb4GNb4(Fa6)GN;Asn
188	Fa3(NNa3Ab4)GNb2Ma3(Ma6Ma6)Mb4GNb4(Fa6)GN;Asn
189	Fa3(Aa3Ab4)GNb2Ma3(Ma6Ma6)Mb4GNb4(Fa6)GN;Asn
190	NNa3Ab4GNb2(Ab4GNb4)Ma3(Ma6Ma6)Mb4GNb4GN;Asn
191	Ab4GNb2(NNa3Ab4GNb4)Ma3(Ma6Ma6)Mb4GNb4GN;Asn
192	Fa3(NNa3Ab4)GNb2Ma3(GNb4)(Ma3(Ma6)Ma6)Mb4GNb4(Fa6)GN;Asn
193	Fa3(Aa3Ab4)GNb2Ma3(GNb4)(Ma3(Ma6)Ma6)Mb4GNb4(Fa6)GN;Asn
194	NNa3Ab4GNb2(Ab4GNb4)Ma3(Ma3(Ma6)Ma6)Mb4GNb4(Fa6)GN;Asn
195	Ab4GNb2(NNa3Ab4GNb4)Ma3(Ma3(Ma6)Ma6)Mb4GNb4(Fa6)GN;Asn
196	NNa3Ab4GNb2(NNa3Ab4GNb4)Ma3(Ma3(Ma6)Ma6)Mb4GNb4GN;Asn
197	Ab4GNb2Ma3(GNb4)(GNb2Ma6)Mb4GNb4(Fa6)GN;Asn
198	GNb2Ma3(GNb4)(Ab4GNb2Ma6)Mb4GNb4(Fa6)GN;Asn
199	GNb2(GNb4)Ma3(GNb4)(GNb2Ma6)Mb4GNb4(Fa6)GN;Asn
200	GNb2(GNb4)Ma3(GNb2(GNb6)Ma6)Mb4GNb4(Fa6)GN;Asn
201	Ab4GNb2(GNb4)Ma3(GNb2Ma6)Mb4GNb4(Fa6)GN;Asn
202	GNb2(Ab4GNb4)Ma3(GNb2Ma6)Mb4GNb4(Fa6)GN;Asn
203	GNb2(GNb4)Ma3(Ab4GNb2Ma6)Mb4GNb4(Fa6)GN;Asn
204	GNb2Ma3(GNb4)(GNb2(GNb6)Ma6)Mb4GNb4(Fa6)GN;Asn
205	Ab4GNb2Ma3(GNb2(GNb6)Ma6)Mb4GNb4(Fa6)GN;Asn
206	GNb2Ma3(Ab4GNb2(GNb6)Ma6)Mb4GNb4(Fa6)GN;Asn
207	GNb2Ma3(GNb2(Ab4GNb6)Ma6)Mb4GNb4(Fa6)GN;Asn
208	GNb3Ab4GNb2Ma3(GNb2Ma6)Mb4GNb4(Fa6)GN;Asn
209	Ab4GNb2Ma3(Ab4GNb2Ma6)Mb4GNb4(Fa6)GN;Asn
210	NNa3Ab4GNb2Ma3(GNb2Ma6)Mb4GNb4(Fa6)GN;Asn
211	Fa3(Ab4)GNb2Ma3(GNb2Ma6)Mb4GNb4(Fa6)GN;Asn
212	Aa3Ab4GNb2Ma3(GNb2Ma6)Mb4GNb4(Fa6)GN;Asn
213	GNb2Ma3(GNb3Ab4GNb2Ma6)Mb4GNb4(Fa6)GN;Asn
214	GNb2Ma3(NNa3Ab4GNb2Ma6)Mb4GNb4(Fa6)GN;Asn
215	GNb2Ma3(Fa3(Ab4)GNb2Ma6)Mb4GNb4(Fa6)GN;Asn
216	GNb2Ma3(Aa3Ab4GNb2Ma6)Mb4GNb4(Fa6)GN;Asn
217	NNa3Ab4GNb2Ma3(GNb4)(Ma6)Mb4GNb4(Fa6)GN;Asn
218	Fa3(Ab4)GNb2Ma3(GNb4)(Ma6)Mb4GNb4(Fa6)GN;Asn
219	GNb2(Ab4GNb4)Ma3(GNb4)(Ma6)Mb4GNb4(Fa6)GN;Asn
220	Ab4GNb2(Ab4GNb4)Ma3(Ma6)Mb4GNb4(Fa6)GN;Asn
221	NNa3Ab4GNb2(GNb4)Ma3(Ma6)Mb4GNb4(Fa6)GN;Asn
222	GNb2(NNa3Ab4GNb4)Ma3(Ma6)Mb4GNb4(Fa6)GN;Asn
223	GNb2(Aa3Ab4GNb4)Ma3(Ma6)Mb4GNb4(Fa6)GN;Asn
224	Fa3(NNa3Ab4)GNb2Ma3(Ma6)Mb4GNb4(Fa6)GN;Asn
225	Fa3(Aa3Ab4)GNb2Ma3(Ma6)Mb4GNb4(Fa6)GN;Asn
226	GNb3Ab4GNb2Ma3(GNb4)(GNb2Ma6)Mb4GNb4GN;Asn
227	Ab4GNb2Ma3(GNb4)(Ab4GNb2Ma6)Mb4GNb4GN;Asn
228	NNa3Ab4GNb2Ma3(GNb4)(GNb2Ma6)Mb4GNb4GN;Asn
229	Fa3(Ab4)GNb2Ma3(GNb4)(GNb2Ma6)Mb4GNb4GN;Asn
230	Aa3Ab4GNb2Ma3(GNb4)(GNb2Ma6)Mb4GNb4GN;Asn
231	GNb2Ma3(GNb4)(GNb3Ab4GNb2Ma6)Mb4GNb4GN;Asn
232	GNb2Ma3(GNb4)(NNa3Ab4GNb2Ma6)Mb4GNb4GN;Asn
233	GNb2Ma3(GNb4)(Fa3(Ab4)GNb2Ma6)Mb4GNb4GN;Asn
234	GNb2Ma3(GNb4)(Aa3Ab4GNb2Ma6)Mb4GNb4GN;Asn
235	Ab4GNb2(GNb4)Ma3(GNb4)(GNb2Ma6)Mb4GNb4GN;Asn
236	GNb2(Ab4GNb4)Ma3(GNb4)(GNb2Ma6)Mb4GNb4GN;Asn
237	GNb2(GNb4)Ma3(GNb4)(Ab4GNb2Ma6)Mb4GNb4GN;Asn
238	GNb2(GNb4)Ma3(GNb4)(GNb2(GNb6)Ma6)Mb4GNb4GN;Asn
239	Ab4GNb2(GNb4)Ma3(GNb2(GNb6)Ma6)Mb4GNb4GN;Asn
240	GNb2(Ab4GNb4)Ma3(GNb2(GNb6)Ma6)Mb4GNb4GN;Asn
241	GNb2(GNb4)Ma3(Ab4GNb2(GNb6)Ma6)Mb4GNb4GN;Asn
242	GNb2(GNb4)Ma3(GNb2(Ab4GNb6)Ma6)Mb4GNb4GN;Asn
243	GNb3Ab4GNb2(GNb4)Ma3(GNb2Ma6)Mb4GNb4GN;Asn
244	Ab4GNb2(Ab4GNb4)Ma3(GNb2Ma6)Mb4GNb4GN;Asn
245	Ab4GNb2(GNb4)Ma3(Ab4GNb2Ma6)Mb4GNb4GN;Asn
246	NNa3Ab4GNb2(GNb4)Ma3(GNb2Ma6)Mb4GNb4GN;Asn
247	Fa3(Ab4)GNb2(GNb4)Ma3(GNb2Ma6)Mb4GNb4GN;Asn
248	Aa3Ab4GNb2(GNb4)Ma3(GNb2Ma6)Mb4GNb4GN;Asn
249	GNb2(GNb3Ab4GNb4)Ma3(GNb2Ma6)Mb4GNb4GN;Asn
250	GNb2(Ab4GNb4)Ma3(Ab4GNb2Ma6)Mb4GNb4GN;Asn
251	GNb2(NNa3Ab4GNb4)Ma3(GNb2Ma6)Mb4GNb4GN;Asn
252	GNb2(Fa3(Ab4)GNb4)Ma3(GNb2Ma6)Mb4GNb4GN;Asn
253	GNb2(Aa3Ab4GNb4)Ma3(GNb2Ma6)Mb4GNb4GN;Asn
254	GNb2(GNb4)Ma3(GNb3Ab4GNb2Ma6)Mb4GNb4GN;Asn
255	GNb2(GNb4)Ma3(NNa3Ab4GNb2Ma6)Mb4GNb4GN;Asn
256	GNb2(GNb4)Ma3(Fa3(Ab4)GNb2Ma6)Mb4GNb4GN;Asn
257	GNb2(GNb4)Ma3(Aa3Ab4GNb2Ma6)Mb4GNb4GN;Asn
258	Ab4GNb2Ma3(GNb4)(GNb2(GNb6)Ma6)Mb4GNb4GN;Asn
259	GNb2Ma3(GNb4)(Ab4GNb2(GNb6)Ma6)Mb4GNb4GN;Asn
260	GNb2Ma3(GNb4)(GNb2(Ab4GNb6)Ma6)Mb4GNb4GN;Asn
261	GNb3Ab4GNb2Ma3(GNb2(GNb6)Ma6)Mb4GNb4GN;Asn
262	Ab4GNb2Ma3(Ab4GNb2(GNb6)Ma6)Mb4GNb4GN;Asn
263	Ab4GNb2Ma3(GNb2(Ab4GNb6)Ma6)Mb4GNb4GN;Asn
264	NNa3Ab4GNb2Ma3(GNb2(GNb6)Ma6)Mb4GNb4GN;Asn
265	Fa3(Ab4)GNb2Ma3(GNb2(GNb6)Ma6)Mb4GNb4GN;Asn
266	Aa3Ab4GNb2Ma3(GNb2(GNb6)Ma6)Mb4GNb4GN;Asn
267	GNb2Ma3(GNb3Ab4GNb2(GNb6)Ma6)Mb4GNb4GN;Asn
268	GNb2Ma3(Ab4GNb2(Ab4GNb6)Ma6)Mb4GNb4GN;Asn
269	GNb2Ma3(NNa3Ab4GNb2(GNb6)Ma6)Mb4GNb4GN;Asn
270	GNb2Ma3(Fa3(Ab4)GNb2(GNb6)Ma6)Mb4GNb4GN;Asn
271	GNb2Ma3(Aa3Ab4GNb2(GNb6)Ma6)Mb4GNb4GN;Asn
272	GNb2Ma3(GNb2(GNb3Ab4GNb6)Ma6)Mb4GNb4GN;Asn
273	GNb2Ma3(GNb2(NNa3Ab4GNb6)Ma6)Mb4GNb4GN;Asn
274	GNb2Ma3(GNb2(Fa3(Ab4)GNb6)Ma6)Mb4GNb4GN;Asn
275	GNb2Ma3(GNb2(Aa3Ab4GNb6)Ma6)Mb4GNb4GN;Asn
276	Ab4GNb3Ab4GNb2Ma3(GNb2Ma6)Mb4GNb4GN;Asn
277	GNb3Ab4GNb2Ma3(Ab4GNb2Ma6)Mb4GNb4GN;Asn
278	Ab4GNb2Ma3(GNb3Ab4GNb2Ma6)Mb4GNb4GN;Asn
279	NNa3Ab4GNb2Ma3(Ab4GNb2Ma6)Mb4GNb4GN;Asn
280	Ab4GNb2Ma3(NNa3Ab4GNb2Ma6)Mb4GNb4GN;Asn
281	Fa3(Ab4)GNb2Ma3(Ab4GNb2Ma6)Mb4GNb4GN;Asn
282	Ab4GNb2Ma3(Fa3(Ab4)GNb2Ma6)Mb4GNb4GN;Asn
283	Aa3Ab4GNb2Ma3(Ab4GNb2Ma6)Mb4GNb4GN;Asn
284	Ab4GNb2Ma3(Aa3Ab4GNb2Ma6)Mb4GNb4GN;Asn
285	Fa3(NNa3Ab4)GNb2Ma3(GNb2Ma6)Mb4GNb4GN;Asn
286	Fa3(Aa3Ab4)GNb2Ma3(GNb2Ma6)Mb4GNb4GN;Asn
287	GNb2Ma3(Ab4GNb3Ab4GNb2Ma6)Mb4GNb4GN;Asn
288	GNb2Ma3(Fa3(NNa3Ab4)GNb2Ma6)Mb4GNb4GN;Asn
289	GNb2Ma3(Fa3(Aa3Ab4)GNb2Ma6)Mb4GNb4GN;Asn
290	Fa3(NNa3Ab4)GNb2Ma3(GNb4)(Ma6)Mb4GNb4GN;Asn
291	Fa3(Aa3Ab4)GNb2Ma3(GNb4)(Ma6)Mb4GNb4GN;Asn
292	NNa3Ab4GNb2(Ab4GNb4)Ma3(Ma6)Mb4GNb4GN;Asn
293	Ab4GNb2(NNa3Ab4GNb4)Ma3(Ma6)Mb4GNb4GN;Asn
294	Ab4GNb2(Aa3Ab4GNb4)Ma3(Ma6)Mb4GNb4GN;Asn
295	GNb2(Fa3(NNa3Ab4)GNb4)Ma3(Ma6)Mb4GNb4GN;Asn
296	Ab4GNb2(NNa3Ab4GNb4)Ma3(Ma6Ma6)Mb4GNb4(Fa6)GN;Asn
297	NNa3Ab4GNb2(NNa3Ab4GNb4)Ma3(Ma6Ma6)Mb4GNb4GN;Asn
298	GNb3Ab4GNb2Ma3(GNb4)(GNb2Ma6)Mb4GNb4(Fa6)GN;Asn
299	Ab4GNb2Ma3(GNb4)(Ab4GNb2Ma6)Mb4GNb4(Fa6)GN;Asn
300	NNa3Ab4GNb2Ma3(GNb4)(GNb2Ma6)Mb4GNb4(Fa6)GN;Asn
301	Fa3(Ab4)GNb2Ma3(GNb4)(GNb2Ma6)Mb4GNb4(Fa6)GN;Asn
302	Aa3Ab4GNb2Ma3(GNb4)(GNb2Ma6)Mb4GNb4(Fa6)GN;Asn
303	GNb2Ma3(GNb4)(GNb3Ab4GNb2Ma6)Mb4GNb4(Fa6)GN;Asn
304	GNb2Ma3(GNb4)(NNa3Ab4GNb2Ma6)Mb4GNb4(Fa6)GN;Asn
305	GNb2Ma3(GNb4)(Fa3(Ab4)GNb2Ma6)Mb4GNb4(Fa6)GN;Asn
306	GNb2Ma3(GNb4)(Aa3Ab4GNb2Ma6)Mb4GNb4(Fa6)GN;Asn
307	Ab4GNb2(GNb4)Ma3(GNb4)(GNb2Ma6)Mb4GNb4(Fa6)GN;Asn
308	GNb2(Ab4GNb4)Ma3(GNb4)(GNb2Ma6)Mb4GNb4(Fa6)GN;Asn
309	GNb2(GNb4)Ma3(GNb4)(Ab4GNb2Ma6)Mb4GNb4(Fa6)GN;Asn
310	GNb2(GNb4)Ma3(GNb4)(GNb2(GNb6)Ma6)Mb4GNb4(Fa6)GN;Asn
311	Ab4GNb2(GNb4)Ma3(GNb2(GNb6)Ma6)Mb4GNb4(Fa6)GN;Asn
312	GNb2(Ab4GNb4)Ma3(GNb2(GNb6)Ma6)Mb4GNb4(Fa6)GN;Asn
313	GNb2(GNb4)Ma3(Ab4GNb2(GNb6)Ma6)Mb4GNb4(Fa6)GN;Asn
314	GNb2(GNb4)Ma3(GNb2(Ab4GNb6)Ma6)Mb4GNb4(Fa6)GN;Asn
315	GNb3Ab4GNb2(GNb4)Ma3(GNb2Ma6)Mb4GNb4(Fa6)GN;Asn
316	Ab4GNb2(Ab4GNb4)Ma3(GNb2Ma6)Mb4GNb4(Fa6)GN;Asn
317	Ab4GNb2(GNb4)Ma3(Ab4GNb2Ma6)Mb4GNb4(Fa6)GN;Asn
318	NNa3Ab4GNb2(GNb4)Ma3(GNb2Ma6)Mb4GNb4(Fa6)GN;Asn
319	Fa3(Ab4)GNb2(GNb4)Ma3(GNb2Ma6)Mb4GNb4(Fa6)GN;Asn
320	Aa3Ab4GNb2(GNb4)Ma3(GNb2Ma6)Mb4GNb4(Fa6)GN;Asn
321	GNb2(GNb3Ab4GNb4)Ma3(GNb2Ma6)Mb4GNb4(Fa6)GN;Asn
322	GNb2(Ab4GNb4)Ma3(Ab4GNb2Ma6)Mb4GNb4(Fa6)GN;Asn
323	GNb2(NNa3Ab4GNb4)Ma3(GNb2Ma6)Mb4GNb4(Fa6)GN;Asn
324	GNb2(Fa3(Ab4)GNb4)Ma3(GNb2Ma6)Mb4GNb4(Fa6)GN;Asn
325	GNb2(Aa3Ab4GNb4)Ma3(GNb2Ma6)Mb4GNb4(Fa6)GN;Asn
326	GNb2(GNb4)Ma3(NNa3Ab4GNb2Ma6)Mb4GNb4(Fa6)GN;Asn
327	GNb2(GNb4)Ma3(Fa3(Ab4)GNb2Ma6)Mb4GNb4(Fa6)GN;Asn
328	GNb2(GNb4)Ma3(Aa3Ab4GNb2Ma6)Mb4GNb4(Fa6)GN;Asn
329	Ab4GNb2Ma3(GNb4)(GNb2(GNb6)Ma6)Mb4GNb4(Fa6)GN;Asn
330	GNb2Ma3(GNb4)(Ab4GNb2(GNb6)Ma6)Mb4GNb4(Fa6)GN;Asn
331	GNb2Ma3(GNb4)(GNb2(Ab4GNb6)Ma6)Mb4GNb4(Fa6)GN;Asn
332	GNb3Ab4GNb2Ma3(GNb2(GNb6)Ma6)Mb4GNb4(Fa6)GN;Asn
333	Ab4GNb2Ma3(Ab4GNb2(GNb6)Ma6)Mb4GNb4(Fa6)GN;Asn
334	Ab4GNb2Ma3(GNb2(Ab4GNb6)Ma6)Mb4GNb4(Fa6)GN;Asn
335	NNa3Ab4GNb2Ma3(GNb2(GNb6)Ma6)Mb4GNb4(Fa6)GN;Asn
336	Fa3(Ab4)GNb2Ma3(GNb2(GNb6)Ma6)Mb4GNb4(Fa6)GN;Asn
337	Aa3Ab4GNb2Ma3(GNb2(GNb6)Ma6)Mb4GNb4(Fa6)GN;Asn
338	GNb2Ma3(GNb3Ab4GNb2(GNb6)Ma6)Mb4GNb4(Fa6)GN;Asn
339	GNb2Ma3(Ab4GNb2(Ab4GNb6)Ma6)Mb4GNb4(Fa6)GN;Asn
340	GNb2Ma3(NNa3Ab4GNb2(GNb6)Ma6)Mb4GNb4(Fa6)GN;Asn
341	GNb2Ma3(Fa3(Ab4)GNb2(GNb6)Ma6)Mb4GNb4(Fa6)GN;Asn
342	GNb2Ma3(Aa3Ab4GNb2(GNb6)Ma6)Mb4GNb4(Fa6)GN;Asn
343	GNb2Ma3(GNb2(GNb3Ab4GNb6)Ma6)Mb4GNb4(Fa6)GN;Asn
344	GNb2Ma3(GNb2(NNa3Ab4GNb6)Ma6)Mb4GNb4(Fa6)GN;Asn
345	GNb2Ma3(GNb2(Fa3(Ab4)GNb6)Ma6)Mb4GNb4(Fa6)GN;Asn
346	GNb2Ma3(GNb2(Aa3Ab4GNb6)Ma6)Mb4GNb4(Fa6)GN;Asn
347	Ab4GNb3Ab4GNb2Ma3(GNb2Ma6)Mb4GNb4(Fa6)GN;Asn
348	GNb3Ab4GNb2Ma3(Ab4GNb2Ma6)Mb4GNb4(Fa6)GN;Asn
349	Ab4GNb2Ma3(GNb3Ab4GNb2Ma6)Mb4GNb4(Fa6)GN;Asn
350	NNa3Ab4GNb2Ma3(Ab4GNb2Ma6)Mb4GNb4(Fa6)GN;Asn
351	Ab4GNb2Ma3(NNa3Ab4GNb2Ma6)Mb4GNb4(Fa6)GN;Asn
352	Fa3(Ab4)GNb2Ma3(Ab4GNb2Ma6)Mb4GNb4(Fa6)GN;Asn
353	Ab4GNb2Ma3(Fa3(Ab4)GNb2Ma6)Mb4GNb4(Fa6)GN;Asn
354	Aa3Ab4GNb2Ma3(Ab4GNb2Ma6)Mb4GNb4(Fa6)GN;Asn
355	Ab4GNb2Ma3(Aa3Ab4GNb2Ma6)Mb4GNb4(Fa6)GN;Asn
356	Fa3(NNa3Ab4)GNb2Ma3(GNb2Ma6)Mb4GNb4(Fa6)GN;Asn
357	Fa3(Aa3Ab4)GNb2Ma3(GNb2Ma6)Mb4GNb4(Fa6)GN;Asn
358	GNb2Ma3(Ab4GNb3Ab4GNb2Ma6)Mb4GNb4(Fa6)GN;Asn
359	GNb2Ma3(Fa3(NNa3Ab4)GNb2Ma6)Mb4GNb4(Fa6)GN;Asn
360	Fa3(NNa3Ab4)GNb2Ma3(GNb4)(Ma6)Mb4GNb4(Fa6)GN;Asn
361	NNa3Ab4GNb2(Ab4GNb4)Ma3(Ma6)Mb4GNb4(Fa6)GN;Asn
362	Ab4GNb2(NNa3Ab4GNb4)Ma3(Ma6)Mb4GNb4(Fa6)GN;Asn
363	Ab4GNb3Ab4GNb2Ma3(GNb4)(GNb2Ma6)Mb4GNb4GN;Asn
364	Ab4GNb2Ma3(GNb4)(GNb3Ab4GNb2Ma6)Mb4GNb4GN;Asn
365	NNa3Ab4GNb2Ma3(GNb4)(Ab4GNb2Ma6)Mb4GNb4GN;Asn
366	Ab4GNb2Ma3(GNb4)(NNa3Ab4GNb2Ma6)Mb4GNb4GN;Asn
367	Fa3(Ab4)GNb2Ma3(GNb4)(Ab4GNb2Ma6)Mb4GNb4GN;Asn
368	Ab4GNb2Ma3(GNb4)(Fa3(Ab4)GNb2Ma6)Mb4GNb4GN;Asn
369	Aa3Ab4GNb2Ma3(GNb4)(Ab4GNb2Ma6)Mb4GNb4GN;Asn
370	Ab4GNb2Ma3(GNb4)(Aa3Ab4GNb2Ma6)Mb4GNb4GN;Asn
371	Fa3(NNa3Ab4)GNb2Ma3(GNb4)(GNb2Ma6)Mb4GNb4GN;Asn
372	Ab4GNb2(Ab4GNb4)Ma3(GNb4)(GNb2Ma6)Mb4GNb4GN;Asn
373	Ab4GNb2(GNb4)Ma3(GNb4)(Ab4GNb2Ma6)Mb4GNb4GN;Asn
374	NNa3Ab4GNb2(GNb4)Ma3(GNb4)(GNb2Ma6)Mb4GNb4GN;Asn
375	GNb2(Ab4GNb4)Ma3(GNb4)(Ab4GNb2Ma6)Mb4GNb4GN;Asn
376	GNb2(NNa3Ab4GNb4)Ma3(GNb4)(GNb2Ma6)Mb4GNb4GN;Asn
377	GNb2(GNb4)Ma3(GNb4)(NNa3Ab4GNb2Ma6)Mb4GNb4GN;Asn
378	Ab4GNb2(GNb4)Ma3(GNb4)(GNb2(GNb6)Ma6)Mb4GNb4GN;Asn
379	GNb2(Ab4GNb4)Ma3(GNb4)(GNb2(GNb6)Ma6)Mb4GNb4GN;Asn
380	GNb2(GNb4)Ma3(GNb4)(Ab4GNb2(GNb6)Ma6)Mb4GNb4GN;Asn
381	GNb2(GNb4)Ma3(GNb4)(GNb2(Ab4GNb6)Ma6)Mb4GNb4GN;Asn
382	GNb3Ab4GNb2(GNb4)Ma3(GNb2(GNb6)Ma6)Mb4GNb4GN;Asn
383	Ab4GNb2(Ab4GNb4)Ma3(GNb2(GNb6)Ma6)Mb4GNb4GN;Asn
384	Ab4GNb2(GNb4)Ma3(Ab4GNb2(GNb6)Ma6)Mb4GNb4GN;Asn
385	Ab4GNb2(GNb4)Ma3(GNb2(Ab4GNb6)Ma6)Mb4GNb4GN;Asn
386	NNa3Ab4GNb2(GNb4)Ma3(GNb2(GNb6)Ma6)Mb4GNb4GN;Asn
387	Fa3(Ab4)GNb2(GNb4)Ma3(GNb2(GNb6)Ma6)Mb4GNb4GN;Asn
388	Aa3Ab4GNb2(GNb4)Ma3(GNb2(GNb6)Ma6)Mb4GNb4GN;Asn
389	GNb2(GNb3Ab4GNb4)Ma3(GNb2(GNb6)Ma6)Mb4GNb4GN;Asn
390	GNb2(Ab4GNb4)Ma3(Ab4GNb2(GNb6)Ma6)Mb4GNb4GN;Asn
391	GNb2(Ab4GNb4)Ma3(GNb2(Ab4GNb6)Ma6)Mb4GNb4GN;Asn
392	GNb2(NNa3Ab4GNb4)Ma3(GNb2(GNb6)Ma6)Mb4GNb4GN;Asn
393	GNb2(Fa3(Ab4)GNb4)Ma3(GNb2(GNb6)Ma6)Mb4GNb4GN;Asn
394	GNb2(Aa3Ab4GNb4)Ma3(GNb2(GNb6)Ma6)Mb4GNb4GN;Asn
395	GNb2(GNb4)Ma3(GNb3Ab4GNb2(GNb6)Ma6)Mb4GNb4GN;Asn
396	GNb2(GNb4)Ma3(Ab4GNb2(Ab4GNb6)Ma6)Mb4GNb4GN;Asn
397	GNb2(GNb4)Ma3(NNa3Ab4GNb2(GNb6)Ma6)Mb4GNb4GN;Asn
398	GNb2(GNb4)Ma3(Fa3(Ab4)GNb2(GNb6)Ma6)Mb4GNb4GN;Asn
399	GNb2(GNb4)Ma3(Aa3Ab4GNb2(GNb6)Ma6)Mb4GNb4GN;Asn
400	GNb2(GNb4)Ma3(GNb2(GNb3Ab4GNb6)Ma6)Mb4GNb4GN;Asn
401	GNb2(GNb4)Ma3(GNb2(NNa3Ab4GNb6)Ma6)Mb4GNb4GN;Asn
402	GNb2(GNb4)Ma3(GNb2(Fa3(Ab4)GNb6)Ma6)Mb4GNb4GN;Asn
403	GNb2(GNb4)Ma3(GNb2(Aa3Ab4GNb6)Ma6)Mb4GNb4GN;Asn
404	Ab4GNb3Ab4GNb2(GNb4)Ma3(GNb2Ma6)Mb4GNb4GN;Asn
405	GNb3Ab4GNb2(Ab4GNb4)Ma3(GNb2Ma6)Mb4GNb4GN;Asn
406	GNb3Ab4GNb2(GNb4)Ma3(Ab4GNb2Ma6)Mb4GNb4GN;Asn
407	Ab4GNb2(GNb3Ab4GNb4)Ma3(GNb2Ma6)Mb4GNb4GN;Asn
408	Ab4GNb2(Ab4GNb4)Ma3(Ab4GNb2Ma6)Mb4GNb4GN;Asn
409	NNa3Ab4GNb2(Ab4GNb4)Ma3(GNb2Ma6)Mb4GNb4GN;Asn
410	Ab4GNb2(NNa3Ab4GNb4)Ma3(GNb2Ma6)Mb4GNb4GN;Asn
411	Fa3(Ab4)GNb2(Ab4GNb4)Ma3(GNb2Ma6)Mb4GNb4GN;Asn
412	Ab4GNb2(Fa3(Ab4)GNb4)Ma3(GNb2Ma6)Mb4GNb4GN;Asn
413	Aa3Ab4GNb2(Ab4GNb4)Ma3(GNb2Ma6)Mb4GNb4GN;Asn
414	Ab4GNb2(Aa3Ab4GNb4)Ma3(GNb2Ma6)Mb4GNb4GN;Asn
415	Ab4GNb2(GNb4)Ma3(GNb3Ab4GNb2Ma6)Mb4GNb4GN;Asn
416	NNa3Ab4GNb2(GNb4)Ma3(Ab4GNb2Ma6)Mb4GNb4GN;Asn
417	Ab4GNb2(GNb4)Ma3(NNa3Ab4GNb2Ma6)Mb4GNb4GN;Asn
418	Fa3(Ab4)GNb2(GNb4)Ma3(Ab4GNb2Ma6)Mb4GNb4GN;Asn
419	Ab4GNb2(GNb4)Ma3(Fa3(Ab4)GNb2Ma6)Mb4GNb4GN;Asn
420	Aa3Ab4GNb2(GNb4)Ma3(Ab4GNb2Ma6)Mb4GNb4GN;Asn
421	Ab4GNb2(GNb4)Ma3(Aa3Ab4GNb2Ma6)Mb4GNb4GN;Asn
422	GNb2(Ab4GNb3Ab4GNb4)Ma3(GNb2Ma6)Mb4GNb4GN;Asn
423	GNb2(GNb3Ab4GNb4)Ma3(Ab4GNb2Ma6)Mb4GNb4GN;Asn
424	GNb2(Ab4GNb4)Ma3(GNb3Ab4GNb2Ma6)Mb4GNb4GN;Asn
425	GNb2(NNa3Ab4GNb4)Ma3(Ab4GNb2Ma6)Mb4GNb4GN;Asn
426	GNb2(Ab4GNb4)Ma3(NNa3Ab4GNb2Ma6)Mb4GNb4GN;Asn
427	GNb2(Fa3(Ab4)GNb4)Ma3(Ab4GNb2Ma6)Mb4GNb4GN;Asn
428	GNb2(Ab4GNb4)Ma3(Fa3(Ab4)GNb2Ma6)Mb4GNb4GN;Asn
429	GNb2(Aa3Ab4GNb4)Ma3(Ab4GNb2Ma6)Mb4GNb4GN;Asn
430	GNb2(Ab4GNb4)Ma3(Aa3Ab4GNb2Ma6)Mb4GNb4GN;Asn
431	GNb2(Fa3(NNa3Ab4)GNb4)Ma3(GNb2Ma6)Mb4GNb4GN;Asn
432	Ab4GNb2Ma3(GNb4)(Ab4GNb2(GNb6)Ma6)Mb4GNb4GN;Asn
433	Ab4GNb2Ma3(GNb4)(GNb2(Ab4GNb6)Ma6)Mb4GNb4GN;Asn
434	NNa3Ab4GNb2Ma3(GNb4)(GNb2(GNb6)Ma6)Mb4GNb4GN;Asn
435	Fa3(Ab4)GNb2Ma3(GNb4)(GNb2(GNb6)Ma6)Mb4GNb4GN;Asn
436	Aa3Ab4GNb2Ma3(GNb4)(GNb2(GNb6)Ma6)Mb4GNb4GN;Asn
437	GNb2Ma3(GNb4)(GNb3Ab4GNb2(GNb6)Ma6)Mb4GNb4GN;Asn
438	GNb2Ma3(GNb4)(Ab4GNb2(Ab4GNb6)Ma6)Mb4GNb4GN;Asn
439	GNb2Ma3(GNb4)(NNa3Ab4GNb2(GNb6)Ma6)Mb4GNb4GN;Asn
440	GNb2Ma3(GNb4)(Fa3(Ab4)GNb2(GNb6)Ma6)Mb4GNb4GN;Asn
441	GNb2Ma3(GNb4)(Aa3Ab4GNb2(GNb6)Ma6)Mb4GNb4GN;Asn
442	GNb2Ma3(GNb4)(GNb2(GNb3Ab4GNb6)Ma6)Mb4GNb4GN;Asn
443	GNb2Ma3(GNb4)(GNb2(NNa3Ab4GNb6)Ma6)Mb4GNb4GN;Asn
444	GNb2Ma3(GNb4)(GNb2(Fa3(Ab4)GNb6)Ma6)Mb4GNb4GN;Asn
445	GNb2Ma3(GNb4)(GNb2(Aa3Ab4GNb6)Ma6)Mb4GNb4GN;Asn
446	Ab4GNb3Ab4GNb2Ma3(GNb2(GNb6)Ma6)Mb4GNb4GN;Asn
447	GNb3Ab4GNb2Ma3(Ab4GNb2(GNb6)Ma6)Mb4GNb4GN;Asn
448	GNb3Ab4GNb2Ma3(GNb2(Ab4GNb6)Ma6)Mb4GNb4GN;Asn
449	Ab4GNb2Ma3(GNb3Ab4GNb2(GNb6)Ma6)Mb4GNb4GN;Asn
450	Ab4GNb2Ma3(Ab4GNb2(Ab4GNb6)Ma6)Mb4GNb4GN;Asn
451	NNa3Ab4GNb2Ma3(Ab4GNb2(GNb6)Ma6)Mb4GNb4GN;Asn
452	Ab4GNb2Ma3(NNa3Ab4GNb2(GNb6)Ma6)Mb4GNb4GN;Asn
453	Fa3(Ab4)GNb2Ma3(Ab4GNb2(GNb6)Ma6)Mb4GNb4GN;Asn
454	Ab4GNb2Ma3(Fa3(Ab4)GNb2(GNb6)Ma6)Mb4GNb4GN;Asn
455	Aa3Ab4GNb2Ma3(Ab4GNb2(GNb6)Ma6)Mb4GNb4GN;Asn
456	Ab4GNb2Ma3(Aa3Ab4GNb2(GNb6)Ma6)Mb4GNb4GN;Asn
457	Ab4GNb2Ma3(GNb2(GNb3Ab4GNb6)Ma6)Mb4GNb4GN;Asn
458	NNa3Ab4GNb2Ma3(GNb2(Ab4GNb6)Ma6)Mb4GNb4GN;Asn
459	Ab4GNb2Ma3(GNb2(NNa3Ab4GNb6)Ma6)Mb4GNb4GN;Asn
460	Fa3(Ab4)GNb2Ma3(GNb2(Ab4GNb6)Ma6)Mb4GNb4GN;Asn
461	Ab4GNb2Ma3(GNb2(Fa3(Ab4)GNb6)Ma6)Mb4GNb4GN;Asn
462	Aa3Ab4GNb2Ma3(GNb2(Ab4GNb6)Ma6)Mb4GNb4GN;Asn
463	Ab4GNb2Ma3(GNb2(Aa3Ab4GNb6)Ma6)Mb4GNb4GN;Asn
464	Fa3(NNa3Ab4)GNb2Ma3(GNb2(GNb6)Ma6)Mb4GNb4GN;Asn
465	Fa3(Aa3Ab4)GNb2Ma3(GNb2(GNb6)Ma6)Mb4GNb4GN;Asn
466	GNb2Ma3(Ab4GNb3Ab4GNb2(GNb6)Ma6)Mb4GNb4GN;Asn
467	GNb2Ma3(GNb3Ab4GNb2(Ab4GNb6)Ma6)Mb4GNb4GN;Asn
468	GNb2Ma3(Ab4GNb2(GNb3Ab4GNb6)Ma6)Mb4GNb4GN;Asn
469	GNb2Ma3(NNa3Ab4GNb2(Ab4GNb6)Ma6)Mb4GNb4GN;Asn
470	GNb2Ma3(Ab4GNb2(NNa3Ab4GNb6)Ma6)Mb4GNb4GN;Asn
471	GNb2Ma3(Fa3(Ab4)GNb2(Ab4GNb6)Ma6)Mb4GNb4GN;Asn
472	GNb2Ma3(Ab4GNb2(Fa3(Ab4)GNb6)Ma6)Mb4GNb4GN;Asn
473	GNb2Ma3(Aa3Ab4GNb2(Ab4GNb6)Ma6)Mb4GNb4GN;Asn
474	GNb2Ma3(Ab4GNb2(Aa3Ab4GNb6)Ma6)Mb4GNb4GN;Asn
475	GNb2Ma3(Fa3(NNa3Ab4)GNb2(GNb6)Ma6)Mb4GNb4GN;Asn
476	GNb2Ma3(GNb2(Ab4GNb3Ab4GNb6)Ma6)Mb4GNb4GN;Asn
477	GNb2Ma3(GNb2(Fa3(GNb3Ab4)GNb6)Ma6)Mb4GNb4GN;Asn
478	GNb2Ma3(GNb2(Fa3(NNa3Ab4)GNb6)Ma6)Mb4GNb4GN;Asn
479	GNb2Ma3(GNb2(Fa3(Aa3Ab4)GNb6)Ma6)Mb4GNb4GN;Asn
480	Ab4GNb3Ab4GNb2Ma3(Ab4GNb2Ma6)Mb4GNb4GN;Asn
481	NNa3Ab4GNb3Ab4GNb2Ma3(GNb2Ma6)Mb4GNb4GN;Asn
482	GNb3Ab4GNb2Ma3(NNa3Ab4GNb2Ma6)Mb4GNb4GN;Asn
483	Ab4GNb2Ma3(Ab4GNb3Ab4GNb2Ma6)Mb4GNb4GN;Asn
484	NNa3Ab4GNb2Ma3(GNb3Ab4GNb2Ma6)Mb4GNb4GN;Asn
485	Fa3(Ab4)GNb2Ma3(GNb3Ab4GNb2Ma6)Mb4GNb4GN;Asn
486	Ab4GNb2Ma3(Fa3(GNb3Ab4)GNb2Ma6)Mb4GNb4GN;Asn
487	Aa3Ab4GNb2Ma3(GNb3Ab4GNb2Ma6)Mb4GNb4GN;Asn
488	NNa3Ab4GNb2Ma3(NNa3Ab4GNb2Ma6)Mb4GNb4GN;Asn
489	Fa3(NNa3Ab4)GNb2Ma3(Ab4GNb2Ma6)Mb4GNb4GN;Asn
490	NNa3Ab4GNb2Ma3(Fa3(Ab4)GNb2Ma6)Mb4GNb4GN;Asn
491	NNa3Ab4GNb2Ma3(Aa3Ab4GNb2Ma6)Mb4GNb4GN;Asn
492	Fa3(Ab4)GNb2Ma3(NNa3Ab4GNb2Ma6)Mb4GNb4GN;Asn
493	Ab4GNb2Ma3(Fa3(NNa3Ab4)GNb2Ma6)Mb4GNb4GN;Asn
494	Aa3Ab4GNb2Ma3(NNa3Ab4GNb2Ma6)Mb4GNb4GN;Asn
495	Fa3(Ab4)GNb2Ma3(Fa3(Ab4)GNb2Ma6)Mb4GNb4GN;Asn
496	Fa3(Ab4)GNb2Ma3(Aa3Ab4GNb2Ma6)Mb4GNb4GN;Asn
497	Aa3Ab4GNb2Ma3(Fa3(Ab4)GNb2Ma6)Mb4GNb4GN;Asn
498	Fa3(Aa3Ab4)GNb2Ma3(Ab4GNb2Ma6)Mb4GNb4GN;Asn
499	Aa3Ab4GNb2Ma3(Aa3Ab4GNb2Ma6)Mb4GNb4GN;Asn
500	Ab4GNb2Ma3(Fa3(Aa3Ab4)GNb2Ma6)Mb4GNb4GN;Asn
501	GNb2Ma3(NNa3Ab4GNb3Ab4GNb2Ma6)Mb4GNb4GN;Asn
502	NNa3Ab4GNb2(NNa3Ab4GNb4)Ma3(Ma6)Mb4GNb4GN;Asn
503	Ab4GNb2Ma3(GNb4)(GNb3Ab4GNb2Ma6)Mb4GNb4(Fa6)GN;Asn
504	NNa3Ab4GNb2Ma3(GNb4)(Ab4GNb2Ma6)Mb4GNb4(Fa6)GN;Asn
505	Ab4GNb2Ma3(GNb4)(NNa3Ab4GNb2Ma6)Mb4GNb4(Fa6)GN;Asn
506	Fa3(Ab4)GNb2Ma3(GNb4)(Ab4GNb2Ma6)Mb4GNb4(Fa6)GN;Asn
507	Ab4GNb2Ma3(GNb4)(Fa3(Ab4)GNb2Ma6)Mb4GNb4(Fa6)GN;Asn
508	Aa3Ab4GNb2Ma3(GNb4)(Ab4GNb2Ma6)Mb4GNb4(Fa6)GN;Asn
509	Ab4GNb2Ma3(GNb4)(Aa3Ab4GNb2Ma6)Mb4GNb4(Fa6)GN;Asn
510	Ab4GNb2(Ab4GNb4)Ma3(GNb4)(GNb2Ma6)Mb4GNb4(Fa6)GN;Asn
511	Ab4GNb2(GNb4)Ma3(GNb4)(Ab4GNb2Ma6)Mb4GNb4(Fa6)GN;Asn
512	NNa3Ab4GNb2(GNb4)Ma3(GNb4)(GNb2Ma6)Mb4GNb4(Fa6)GN;Asn
513	GNb2(Ab4GNb4)Ma3(GNb4)(Ab4GNb2Ma6)Mb4GNb4(Fa6)GN;Asn
514	GNb2(NNa3Ab4GNb4)Ma3(GNb4)(GNb2Ma6)Mb4GNb4(Fa6)GN;Asn
515	GNb2(Aa3Ab4GNb4)Ma3(GNb4)(GNb2Ma6)Mb4GNb4(Fa6)GN;Asn
516	GNb2(GNb4)Ma3(GNb4)(NNa3Ab4GNb2Ma6)Mb4GNb4(Fa6)GN;Asn
517	Ab4GNb2(GNb4)Ma3(GNb4)(GNb2(GNb6)Ma6)Mb4GNb4(Fa6)GN;Asn
518	GNb2(Ab4GNb4)Ma3(GNb4)(GNb2(GNb6)Ma6)Mb4GNb4(Fa6)GN;Asn
519	GNb2(GNb4)Ma3(GNb4)(Ab4GNb2(GNb6)Ma6)Mb4GNb4(Fa6)GN;Asn
520	GNb2(GNb4)Ma3(GNb4)(GNb2(Ab4GNb6)Ma6)Mb4GNb4(Fa6)GN;Asn
521	GNb3Ab4GNb2(GNb4)Ma3(GNb2(GNb6)Ma6)Mb4GNb4(Fa6)GN;Asn
522	Ab4GNb2(Ab4GNb4)Ma3(GNb2(GNb6)Ma6)Mb4GNb4(Fa6)GN;Asn
523	Ab4GNb2(GNb4)Ma3(Ab4GNb2(GNb6)Ma6)Mb4GNb4(Fa6)GN;Asn
524	Ab4GNb2(GNb4)Ma3(GNb2(Ab4GNb6)Ma6)Mb4GNb4(Fa6)GN;Asn
525	NNa3Ab4GNb2(GNb4)Ma3(GNb2(GNb6)Ma6)Mb4GNb4(Fa6)GN;Asn
526	Fa3(Ab4)GNb2(GNb4)Ma3(GNb2(GNb6)Ma6)Mb4GNb4(Fa6)GN;Asn
527	Aa3Ab4GNb2(GNb4)Ma3(GNb2(GNb6)Ma6)Mb4GNb4(Fa6)GN;Asn
528	GNb2(GNb3Ab4GNb4)Ma3(GNb2(GNb6)Ma6)Mb4GNb4(Fa6)GN;Asn
529	GNb2(Ab4GNb4)Ma3(Ab4GNb2(GNb6)Ma6)Mb4GNb4(Fa6)GN;Asn
530	GNb2(Ab4GNb4)Ma3(GNb2(Ab4GNb6)Ma6)Mb4GNb4(Fa6)GN;Asn
531	GNb2(NNa3Ab4GNb4)Ma3(GNb2(GNb6)Ma6)Mb4GNb4(Fa6)GN;Asn
532	GNb2(Fa3(Ab4)GNb4)Ma3(GNb2(GNb6)Ma6)Mb4GNb4(Fa6)GN;Asn
533	GNb2(Aa3Ab4GNb4)Ma3(GNb2(GNb6)Ma6)Mb4GNb4(Fa6)GN;Asn
534	GNb2(GNb4)Ma3(GNb3Ab4GNb2(GNb6)Ma6)Mb4GNb4(Fa6)GN;Asn
535	GNb2(GNb4)Ma3(Ab4GNb2(Ab4GNb6)Ma6)Mb4GNb4(Fa6)GN;Asn
536	GNb2(GNb4)Ma3(NNa3Ab4GNb2(GNb6)Ma6)Mb4GNb4(Fa6)GN;Asn
537	GNb2(GNb4)Ma3(Fa3(Ab4)GNb2(GNb6)Ma6)Mb4GNb4(Fa6)GN;Asn
538	GNb2(GNb4)Ma3(Aa3Ab4GNb2(GNb6)Ma6)Mb4GNb4(Fa6)GN;Asn
539	GNb2(GNb4)Ma3(GNb2(GNb3Ab4GNb6)Ma6)Mb4GNb4(Fa6)GN;Asn
540	GNb2(GNb4)Ma3(GNb2(NNa3Ab4GNb6)Ma6)Mb4GNb4(Fa6)GN;Asn
541	GNb2(GNb4)Ma3(GNb2(Fa3(Ab4)GNb6)Ma6)Mb4GNb4(Fa6)GN;Asn
542	GNb2(GNb4)Ma3(GNb2(Aa3Ab4GNb6)Ma6)Mb4GNb4(Fa6)GN;Asn
543	Ab4GNb3Ab4GNb2(GNb4)Ma3(GNb2Ma6)Mb4GNb4(Fa6)GN;Asn
544	GNb3Ab4GNb2(Ab4GNb4)Ma3(GNb2Ma6)Mb4GNb4(Fa6)GN;Asn
545	GNb3Ab4GNb2(GNb4)Ma3(Ab4GNb2Ma6)Mb4GNb4(Fa6)GN;Asn
546	Ab4GNb2(GNb3Ab4GNb4)Ma3(GNb2Ma6)Mb4GNb4(Fa6)GN;Asn
547	Ab4GNb2(Ab4GNb4)Ma3(Ab4GNb2Ma6)Mb4GNb4(Fa6)GN;Asn
548	NNa3Ab4GNb2(Ab4GNb4)Ma3(GNb2Ma6)Mb4GNb4(Fa6)GN;Asn
549	Ab4GNb2(NNa3Ab4GNb4)Ma3(GNb2Ma6)Mb4GNb4(Fa6)GN;Asn
550	Fa3(Ab4)GNb2(Ab4GNb4)Ma3(GNb2Ma6)Mb4GNb4(Fa6)GN;Asn
551	Ab4GNb2(Fa3(Ab4)GNb4)Ma3(GNb2Ma6)Mb4GNb4(Fa6)GN;Asn
552	Aa3Ab4GNb2(Ab4GNb4)Ma3(GNb2Ma6)Mb4GNb4(Fa6)GN;Asn
553	Ab4GNb2(Aa3Ab4GNb4)Ma3(GNb2Ma6)Mb4GNb4(Fa6)GN;Asn
554	Ab4GNb2(GNb4)Ma3(GNb3Ab4GNb2Ma6)Mb4GNb4(Fa6)GN;Asn
555	NNa3Ab4GNb2(GNb4)Ma3(Ab4GNb2Ma6)Mb4GNb4(Fa6)GN;Asn
556	Ab4GNb2(GNb4)Ma3(NNa3Ab4GNb2Ma6)Mb4GNb4(Fa6)GN;Asn
557	Fa3(Ab4)GNb2(GNb4)Ma3(Ab4GNb2Ma6)Mb4GNb4(Fa6)GN;Asn
558	Ab4GNb2(GNb4)Ma3(Fa3(Ab4)GNb2Ma6)Mb4GNb4(Fa6)GN;Asn
559	Aa3Ab4GNb2(GNb4)Ma3(Ab4GNb2Ma6)Mb4GNb4(Fa6)GN;Asn
560	Ab4GNb2(GNb4)Ma3(Aa3Ab4GNb2Ma6)Mb4GNb4(Fa6)GN;Asn
561	GNb2(Ab4GNb3Ab4GNb4)Ma3(GNb2Ma6)Mb4GNb4(Fa6)GN;Asn
562	GNb2(GNb3Ab4GNb4)Ma3(Ab4GNb2Ma6)Mb4GNb4(Fa6)GN;Asn
563	GNb2(Ab4GNb4)Ma3(GNb3Ab4GNb2Ma6)Mb4GNb4(Fa6)GN;Asn
564	GNb2(NNa3Ab4GNb4)Ma3(Ab4GNb2Ma6)Mb4GNb4(Fa6)GN;Asn
565	GNb2(Ab4GNb4)Ma3(NNa3Ab4GNb2Ma6)Mb4GNb4(Fa6)GN;Asn
566	GNb2(Fa3(Ab4)GNb4)Ma3(Ab4GNb2Ma6)Mb4GNb4(Fa6)GN;Asn
567	GNb2(Ab4GNb4)Ma3(Fa3(Ab4)GNb2Ma6)Mb4GNb4(Fa6)GN;Asn
568	GNb2(Aa3Ab4GNb4)Ma3(Ab4GNb2Ma6)Mb4GNb4(Fa6)GN;Asn
569	GNb2(Ab4GNb4)Ma3(Aa3Ab4GNb2Ma6)Mb4GNb4(Fa6)GN;Asn
570	Ab4GNb2Ma3(GNb4)(Ab4GNb2(GNb6)Ma6)Mb4GNb4(Fa6)GN;Asn
571	Ab4GNb2Ma3(GNb4)(GNb2(Ab4GNb6)Ma6)Mb4GNb4(Fa6)GN;Asn
572	NNa3Ab4GNb2Ma3(GNb4)(GNb2(GNb6)Ma6)Mb4GNb4(Fa6)GN;Asn
573	Fa3(Ab4)GNb2Ma3(GNb4)(GNb2(GNb6)Ma6)Mb4GNb4(Fa6)GN;Asn
574	Aa3Ab4GNb2Ma3(GNb4)(GNb2(GNb6)Ma6)Mb4GNb4(Fa6)GN;Asn
575	GNb2Ma3(GNb4)(GNb3Ab4GNb2(GNb6)Ma6)Mb4GNb4(Fa6)GN;Asn
576	GNb2Ma3(GNb4)(Ab4GNb2(Ab4GNb6)Ma6)Mb4GNb4(Fa6)GN;Asn
577	GNb2Ma3(GNb4)(NNa3Ab4GNb2(GNb6)Ma6)Mb4GNb4(Fa6)GN;Asn
578	GNb2Ma3(GNb4)(Fa3(Ab4)GNb2(GNb6)Ma6)Mb4GNb4(Fa6)GN;Asn
579	GNb2Ma3(GNb4)(Aa3Ab4GNb2(GNb6)Ma6)Mb4GNb4(Fa6)GN;Asn
580	GNb2Ma3(GNb4)(GNb2(GNb3Ab4GNb6)Ma6)Mb4GNb4(Fa6)GN;Asn
581	GNb2Ma3(GNb4)(GNb2(NNa3Ab4GNb6)Ma6)Mb4GNb4(Fa6)GN;Asn
582	GNb2Ma3(GNb4)(GNb2(Fa3(Ab4)GNb6)Ma6)Mb4GNb4(Fa6)GN;Asn
583	GNb2Ma3(GNb4)(GNb2(Aa3Ab4GNb6)Ma6)Mb4GNb4(Fa6)GN;Asn
584	Ab4GNb3Ab4GNb2Ma3(GNb2(GNb6)Ma6)Mb4GNb4(Fa6)GN;Asn
585	GNb3Ab4GNb2Ma3(Ab4GNb2(GNb6)Ma6)Mb4GNb4(Fa6)GN;Asn
586	GNb3Ab4GNb2Ma3(GNb2(Ab4GNb6)Ma6)Mb4GNb4(Fa6)GN;Asn
587	Ab4GNb2Ma3(GNb3Ab4GNb2(GNb6)Ma6)Mb4GNb4(Fa6)GN;Asn
588	Ab4GNb2Ma3(Ab4GNb2(Ab4GNb6)Ma6)Mb4GNb4(Fa6)GN;Asn
589	NNa3Ab4GNb2Ma3(Ab4GNb2(GNb6)Ma6)Mb4GNb4(Fa6)GN;Asn
590	Ab4GNb2Ma3(NNa3Ab4GNb2(GNb6)Ma6)Mb4GNb4(Fa6)GN;Asn
591	Fa3(Ab4)GNb2Ma3(Ab4GNb2(GNb6)Ma6)Mb4GNb4(Fa6)GN;Asn
592	Ab4GNb2Ma3(Fa3(Ab4)GNb2(GNb6)Ma6)Mb4GNb4(Fa6)GN;Asn
593	Aa3Ab4GNb2Ma3(Ab4GNb2(GNb6)Ma6)Mb4GNb4(Fa6)GN;Asn
594	Ab4GNb2Ma3(Aa3Ab4GNb2(GNb6)Ma6)Mb4GNb4(Fa6)GN;Asn
595	Ab4GNb2Ma3(GNb2(GNb3Ab4GNb6)Ma6)Mb4GNb4(Fa6)GN;Asn
596	NNa3Ab4GNb2Ma3(GNb2(Ab4GNb6)Ma6)Mb4GNb4(Fa6)GN;Asn
597	Ab4GNb2Ma3(GNb2(NNa3Ab4GNb6)Ma6)Mb4GNb4(Fa6)GN;Asn
598	Fa3(Ab4)GNb2Ma3(GNb2(Ab4GNb6)Ma6)Mb4GNb4(Fa6)GN;Asn
599	Ab4GNb2Ma3(GNb2(Fa3(Ab4)GNb6)Ma6)Mb4GNb4(Fa6)GN;Asn
600	Aa3Ab4GNb2Ma3(GNb2(Ab4GNb6)Ma6)Mb4GNb4(Fa6)GN;Asn
601	Ab4GNb2Ma3(GNb2(Aa3Ab4GNb6)Ma6)Mb4GNb4(Fa6)GN;Asn
602	Fa3(NNa3Ab4)GNb2Ma3(GNb2(GNb6)Ma6)Mb4GNb4(Fa6)GN;Asn
603	Fa3(Aa3Ab4)GNb2Ma3(GNb2(GNb6)Ma6)Mb4GNb4(Fa6)GN;Asn
604	GNb2Ma3(Ab4GNb3Ab4GNb2(GNb6)Ma6)Mb4GNb4(Fa6)GN;Asn
605	GNb2Ma3(GNb3Ab4GNb2(Ab4GNb6)Ma6)Mb4GNb4(Fa6)GN;Asn
606	GNb2Ma3(Ab4GNb2(GNb3Ab4GNb6)Ma6)Mb4GNb4(Fa6)GN;Asn
607	GNb2Ma3(NNa3Ab4GNb2(Ab4GNb6)Ma6)Mb4GNb4(Fa6)GN;Asn
608	GNb2Ma3(Ab4GNb2(NNa3Ab4GNb6)Ma6)Mb4GNb4(Fa6)GN;Asn
609	GNb2Ma3(Fa3(Ab4)GNb2(Ab4GNb6)Ma6)Mb4GNb4(Fa6)GN;Asn
610	GNb2Ma3(Ab4GNb2(Fa3(Ab4)GNb6)Ma6)Mb4GNb4(Fa6)GN;Asn
611	GNb2Ma3(Aa3Ab4GNb2(Ab4GNb6)Ma6)Mb4GNb4(Fa6)GN;Asn
612	GNb2Ma3(Ab4GNb2(Aa3Ab4GNb6)Ma6)Mb4GNb4(Fa6)GN;Asn
613	GNb2Ma3(Fa3(NNa3Ab4)GNb2(GNb6)Ma6)Mb4GNb4(Fa6)GN;Asn
614	GNb2Ma3(GNb2(Ab4GNb3Ab4GNb6)Ma6)Mb4GNb4(Fa6)GN;Asn
615	GNb2Ma3(GNb2(Fa3(NNa3Ab4)GNb6)Ma6)Mb4GNb4(Fa6)GN;Asn
616	Ab4GNb3Ab4GNb2Ma3(Ab4GNb2Ma6)Mb4GNb4(Fa6)GN;Asn
617	NNa3Ab4GNb3Ab4GNb2Ma3(GNb2Ma6)Mb4GNb4(Fa6)GN;Asn
618	GNb3Ab4GNb2Ma3(NNa3Ab4GNb2Ma6)Mb4GNb4(Fa6)GN;Asn
619	Ab4GNb2Ma3(Ab4GNb3Ab4GNb2Ma6)Mb4GNb4(Fa6)GN;Asn
620	NNa3Ab4GNb2Ma3(GNb3Ab4GNb2Ma6)Mb4GNb4(Fa6)GN;Asn
621	Aa3Ab4GNb2Ma3(GNb3Ab4GNb2Ma6)Mb4GNb4(Fa6)GN;Asn
622	NNa3Ab4GNb2Ma3(NNa3Ab4GNb2Ma6)Mb4GNb4(Fa6)GN;Asn
623	Fa3(NNa3Ab4)GNb2Ma3(Ab4GNb2Ma6)Mb4GNb4(Fa6)GN;Asn
624	NNa3Ab4GNb2Ma3(Fa3(Ab4)GNb2Ma6)Mb4GNb4(Fa6)GN;Asn
625	NNa3Ab4GNb2Ma3(Aa3Ab4GNb2Ma6)Mb4GNb4(Fa6)GN;Asn
626	Fa3(Ab4)GNb2Ma3(NNa3Ab4GNb2Ma6)Mb4GNb4(Fa6)GN;Asn
627	Ab4GNb2Ma3(Fa3(NNa3Ab4)GNb2Ma6)Mb4GNb4(Fa6)GN;Asn
628	Aa3Ab4GNb2Ma3(NNa3Ab4GNb2Ma6)Mb4GNb4(Fa6)GN;Asn
629	Fa3(Ab4)GNb2Ma3(Fa3(Ab4)GNb2Ma6)Mb4GNb4(Fa6)GN;Asn
630	Fa3(Ab4)GNb2Ma3(Aa3Ab4GNb2Ma6)Mb4GNb4(Fa6)GN;Asn
631	Aa3Ab4GNb2Ma3(Fa3(Ab4)GNb2Ma6)Mb4GNb4(Fa6)GN;Asn
632	Fa3(Aa3Ab4)GNb2Ma3(Ab4GNb2Ma6)Mb4GNb4(Fa6)GN;Asn
633	Aa3Ab4GNb2Ma3(Aa3Ab4GNb2Ma6)Mb4GNb4(Fa6)GN;Asn
634	Ab4GNb2Ma3(Fa3(Aa3Ab4)GNb2Ma6)Mb4GNb4(Fa6)GN;Asn
635	GNb2Ma3(NNa3Ab4GNb3Ab4GNb2Ma6)Mb4GNb4(Fa6)GN;Asn
636	NNa3Ab4GNb2Ma3(GNb4)(NNa3Ab4GNb2Ma6)Mb4GNb4GN;Asn
637	NNa3Ab4GNb2Ma3(GNb4)(Aa3Ab4GNb2Ma6)Mb4GNb4GN;Asn
638	Aa3Ab4GNb2Ma3(GNb4)(NNa3Ab4GNb2Ma6)Mb4GNb4GN;Asn
639	Fa3(Ab4)GNb2Ma3(GNb4)(Fa3(Ab4)GNb2Ma6)Mb4GNb4GN;Asn
640	Ab4GNb2(Ab4GNb4)Ma3(GNb4)(Ab4GNb2Ma6)Mb4GNb4GN;Asn
641	NNa3Ab4GNb2(Ab4GNb4)Ma3(GNb4)(GNb2Ma6)Mb4GNb4GN;Asn
642	Ab4GNb2(NNa3Ab4GNb4)Ma3(GNb4)(GNb2Ma6)Mb4GNb4GN;Asn
643	NNa3Ab4GNb2(GNb4)Ma3(GNb4)(Ab4GNb2Ma6)Mb4GNb4GN;Asn
644	Ab4GNb2(GNb4)Ma3(GNb4)(NNa3Ab4GNb2Ma6)Mb4GNb4GN;Asn
645	GNb2(NNa3Ab4GNb4)Ma3(GNb4)(Ab4GNb2Ma6)Mb4GNb4GN;Asn
646	GNb2(Ab4GNb4)Ma3(GNb4)(NNa3Ab4GNb2Ma6)Mb4GNb4GN;Asn
647	Ab4GNb2(Ab4GNb4)Ma3(GNb4)(GNb2(GNb6)Ma6)Mb4GNb4GN;Asn
648	Ab4GNb2(GNb4)Ma3(GNb4)(Ab4GNb2(GNb6)Ma6)Mb4GNb4GN;Asn
649	Ab4GNb2(GNb4)Ma3(GNb4)(GNb2(Ab4GNb6)Ma6)Mb4GNb4GN;Asn
650	NNa3Ab4GNb2(GNb4)Ma3(GNb4)(GNb2(GNb6)Ma6)Mb4GNb4GN;Asn
651	GNb2(Ab4GNb4)Ma3(GNb4)(Ab4GNb2(GNb6)Ma6)Mb4GNb4GN;Asn
652	GNb2(Ab4GNb4)Ma3(GNb4)(GNb2(Ab4GNb6)Ma6)Mb4GNb4GN;Asn
653	GNb2(NNa3Ab4GNb4)Ma3(GNb4)(GNb2(GNb6)Ma6)Mb4GNb4GN;Asn
654	GNb2(GNb4)Ma3(GNb4)(Ab4GNb2(Ab4GNb6)Ma6)Mb4GNb4GN;Asn
655	GNb2(GNb4)Ma3(GNb4)(NNa3Ab4GNb2(GNb6)Ma6)Mb4GNb4GN;Asn
656	GNb2(GNb4)Ma3(GNb4)(GNb2(NNa3Ab4GNb6)Ma6)Mb4GNb4GN;Asn
657	Ab4GNb3Ab4GNb2(GNb4)Ma3(GNb2(GNb6)Ma6)Mb4GNb4GN;Asn
658	GNb3Ab4GNb2(Ab4GNb4)Ma3(GNb2(GNb6)Ma6)Mb4GNb4GN;Asn
659	GNb3Ab4GNb2(GNb4)Ma3(Ab4GNb2(GNb6)Ma6)Mb4GNb4GN;Asn
660	GNb3Ab4GNb2(GNb4)Ma3(GNb2(Ab4GNb6)Ma6)Mb4GNb4GN;Asn
661	Ab4GNb2(GNb3Ab4GNb4)Ma3(GNb2(GNb6)Ma6)Mb4GNb4GN;Asn
662	Ab4GNb2(Ab4GNb4)Ma3(Ab4GNb2(GNb6)Ma6)Mb4GNb4GN;Asn
663	Ab4GNb2(Ab4GNb4)Ma3(GNb2(Ab4GNb6)Ma6)Mb4GNb4GN;Asn
664	NNa3Ab4GNb2(Ab4GNb4)Ma3(GNb2(GNb6)Ma6)Mb4GNb4GN;Asn
665	Ab4GNb2(NNa3Ab4GNb4)Ma3(GNb2(GNb6)Ma6)Mb4GNb4GN;Asn
666	Fa3(Ab4)GNb2(Ab4GNb4)Ma3(GNb2(GNb6)Ma6)Mb4GNb4GN;Asn
667	Ab4GNb2(Fa3(Ab4)GNb4)Ma3(GNb2(GNb6)Ma6)Mb4GNb4GN;Asn
668	Aa3Ab4GNb2(Ab4GNb4)Ma3(GNb2(GNb6)Ma6)Mb4GNb4GN;Asn
669	Ab4GNb2(Aa3Ab4GNb4)Ma3(GNb2(GNb6)Ma6)Mb4GNb4GN;Asn
670	Ab4GNb2(GNb4)Ma3(GNb3Ab4GNb2(GNb6)Ma6)Mb4GNb4GN;Asn
671	Ab4GNb2(GNb4)Ma3(Ab4GNb2(Ab4GNb6)Ma6)Mb4GNb4GN;Asn
672	NNa3Ab4GNb2(GNb4)Ma3(Ab4GNb2(GNb6)Ma6)Mb4GNb4GN;Asn
673	Ab4GNb2(GNb4)Ma3(NNa3Ab4GNb2(GNb6)Ma6)Mb4GNb4GN;Asn
674	Fa3(Ab4)GNb2(GNb4)Ma3(Ab4GNb2(GNb6)Ma6)Mb4GNb4GN;Asn
675	Ab4GNb2(GNb4)Ma3(Fa3(Ab4)GNb2(GNb6)Ma6)Mb4GNb4GN;Asn
676	Aa3Ab4GNb2(GNb4)Ma3(Ab4GNb2(GNb6)Ma6)Mb4GNb4GN;Asn
677	Ab4GNb2(GNb4)Ma3(Aa3Ab4GNb2(GNb6)Ma6)Mb4GNb4GN;Asn
678	Ab4GNb2(GNb4)Ma3(GNb2(GNb3Ab4GNb6)Ma6)Mb4GNb4GN;Asn
679	NNa3Ab4GNb2(GNb4)Ma3(GNb2(Ab4GNb6)Ma6)Mb4GNb4GN;Asn
680	Ab4GNb2(GNb4)Ma3(GNb2(NNa3Ab4GNb6)Ma6)Mb4GNb4GN;Asn
681	Fa3(Ab4)GNb2(GNb4)Ma3(GNb2(Ab4GNb6)Ma6)Mb4GNb4GN;Asn
682	Ab4GNb2(GNb4)Ma3(GNb2(Fa3(Ab4)GNb6)Ma6)Mb4GNb4GN;Asn
683	Aa3Ab4GNb2(GNb4)Ma3(GNb2(Ab4GNb6)Ma6)Mb4GNb4GN;Asn
684	Ab4GNb2(GNb4)Ma3(GNb2(Aa3Ab4GNb6)Ma6)Mb4GNb4GN;Asn
685	GNb2(Ab4GNb3Ab4GNb4)Ma3(GNb2(GNb6)Ma6)Mb4GNb4GN;Asn
686	GNb2(GNb3Ab4GNb4)Ma3(Ab4GNb2(GNb6)Ma6)Mb4GNb4GN;Asn
687	GNb2(GNb3Ab4GNb4)Ma3(GNb2(Ab4GNb6)Ma6)Mb4GNb4GN;Asn
688	GNb2(Ab4GNb4)Ma3(GNb3Ab4GNb2(GNb6)Ma6)Mb4GNb4GN;Asn
689	GNb2(Ab4GNb4)Ma3(Ab4GNb2(Ab4GNb6)Ma6)Mb4GNb4GN;Asn
690	GNb2(NNa3Ab4GNb4)Ma3(Ab4GNb2(GNb6)Ma6)Mb4GNb4GN;Asn
691	GNb2(Ab4GNb4)Ma3(NNa3Ab4GNb2(GNb6)Ma6)Mb4GNb4GN;Asn
692	GNb2(Fa3(Ab4)GNb4)Ma3(Ab4GNb2(GNb6)Ma6)Mb4GNb4GN;Asn
693	GNb2(Ab4GNb4)Ma3(Fa3(Ab4)GNb2(GNb6)Ma6)Mb4GNb4GN;Asn
694	GNb2(Aa3Ab4GNb4)Ma3(Ab4GNb2(GNb6)Ma6)Mb4GNb4GN;Asn
695	GNb2(Ab4GNb4)Ma3(Aa3Ab4GNb2(GNb6)Ma6)Mb4GNb4GN;Asn
696	GNb2(Ab4GNb4)Ma3(GNb2(GNb3Ab4GNb6)Ma6)Mb4GNb4GN;Asn
697	GNb2(NNa3Ab4GNb4)Ma3(GNb2(Ab4GNb6)Ma6)Mb4GNb4GN;Asn
698	GNb2(Ab4GNb4)Ma3(GNb2(NNa3Ab4GNb6)Ma6)Mb4GNb4GN;Asn
699	GNb2(Fa3(Ab4)GNb4)Ma3(GNb2(Ab4GNb6)Ma6)Mb4GNb4GN;Asn
700	GNb2(Ab4GNb4)Ma3(GNb2(Fa3(Ab4)GNb6)Ma6)Mb4GNb4GN;Asn
701	GNb2(Aa3Ab4GNb4)Ma3(GNb2(Ab4GNb6)Ma6)Mb4GNb4GN;Asn
702	GNb2(Ab4GNb4)Ma3(GNb2(Aa3Ab4GNb6)Ma6)Mb4GNb4GN;Asn
703	GNb2(Fa3(NNa3Ab4)GNb4)Ma3(GNb2(GNb6)Ma6)Mb4GNb4GN;Asn
704	GNb2(GNb4)Ma3(Ab4GNb3Ab4GNb2(GNb6)Ma6)Mb4GNb4GN;Asn
705	GNb2(GNb4)Ma3(GNb3Ab4GNb2(Ab4GNb6)Ma6)Mb4GNb4GN;Asn
706	GNb2(GNb4)Ma3(Ab4GNb2(GNb3Ab4GNb6)Ma6)Mb4GNb4GN;Asn
707	GNb2(GNb4)Ma3(NNa3Ab4GNb2(Ab4GNb6)Ma6)Mb4GNb4GN;Asn
708	GNb2(GNb4)Ma3(Ab4GNb2(NNa3Ab4GNb6)Ma6)Mb4GNb4GN;Asn
709	GNb2(GNb4)Ma3(Fa3(Ab4)GNb2(Ab4GNb6)Ma6)Mb4GNb4GN;Asn
710	GNb2(GNb4)Ma3(Ab4GNb2(Fa3(Ab4)GNb6)Ma6)Mb4GNb4GN;Asn
711	GNb2(GNb4)Ma3(Aa3Ab4GNb2(Ab4GNb6)Ma6)Mb4GNb4GN;Asn
712	GNb2(GNb4)Ma3(Ab4GNb2(Aa3Ab4GNb6)Ma6)Mb4GNb4GN;Asn
713	GNb2(GNb4)Ma3(GNb2(Ab4GNb3Ab4GNb6)Ma6)Mb4GNb4GN;Asn
714	Ab4GNb3Ab4GNb2(Ab4GNb4)Ma3(GNb2Ma6)Mb4GNb4GN;Asn
715	Ab4GNb3Ab4GNb2(GNb4)Ma3(Ab4GNb2Ma6)Mb4GNb4GN;Asn
716	GNb3Ab4GNb2(Ab4GNb4)Ma3(Ab4GNb2Ma6)Mb4GNb4GN;Asn
717	Ab4GNb2(Ab4GNb3Ab4GNb4)Ma3(GNb2Ma6)Mb4GNb4GN;Asn
718	Ab4GNb2(GNb3Ab4GNb4)Ma3(Ab4GNb2Ma6)Mb4GNb4GN;Asn
719	Ab4GNb2(Ab4GNb4)Ma3(GNb3Ab4GNb2Ma6)Mb4GNb4GN;Asn
720	NNa3Ab4GNb2(Ab4GNb4)Ma3(Ab4GNb2Ma6)Mb4GNb4GN;Asn
721	Ab4GNb2(NNa3Ab4GNb4)Ma3(Ab4GNb2Ma6)Mb4GNb4GN;Asn
722	Ab4GNb2(Ab4GNb4)Ma3(NNa3Ab4GNb2Ma6)Mb4GNb4GN;Asn
723	Fa3(Ab4)GNb2(Ab4GNb4)Ma3(Ab4GNb2Ma6)Mb4GNb4GN;Asn
724	Ab4GNb2(Fa3(Ab4)GNb4)Ma3(Ab4GNb2Ma6)Mb4GNb4GN;Asn
725	Ab4GNb2(Ab4GNb4)Ma3(Fa3(Ab4)GNb2Ma6)Mb4GNb4GN;Asn
726	Aa3Ab4GNb2(Ab4GNb4)Ma3(Ab4GNb2Ma6)Mb4GNb4GN;Asn
727	Ab4GNb2(Aa3Ab4GNb4)Ma3(Ab4GNb2Ma6)Mb4GNb4GN;Asn
728	Ab4GNb2(Ab4GNb4)Ma3(Aa3Ab4GNb2Ma6)Mb4GNb4GN;Asn
729	NNa3Ab4GNb2(NNa3Ab4GNb4)Ma3(GNb2Ma6)Mb4GNb4GN;Asn
730	Fa3(NNa3Ab4)GNb2(Ab4GNb4)Ma3(GNb2Ma6)Mb4GNb4GN;Asn
731	NNa3Ab4GNb2(Fa3(Ab4)GNb4)Ma3(GNb2Ma6)Mb4GNb4GN;Asn
732	NNa3Ab4GNb2(Aa3Ab4GNb4)Ma3(GNb2Ma6)Mb4GNb4GN;Asn
733	Fa3(Ab4)GNb2(NNa3Ab4GNb4)Ma3(GNb2Ma6)Mb4GNb4GN;Asn
734	Ab4GNb2(Fa3(NNa3Ab4)GNb4)Ma3(GNb2Ma6)Mb4GNb4GN;Asn
735	Aa3Ab4GNb2(NNa3Ab4GNb4)Ma3(GNb2Ma6)Mb4GNb4GN;Asn
736	Ab4GNb2(GNb4)Ma3(Ab4GNb3Ab4GNb2Ma6)Mb4GNb4GN;Asn
737	NNa3Ab4GNb2(GNb4)Ma3(NNa3Ab4GNb2Ma6)Mb4GNb4GN;Asn
738	NNa3Ab4GNb2(GNb4)Ma3(Aa3Ab4GNb2Ma6)Mb4GNb4GN;Asn
739	Aa3Ab4GNb2(GNb4)Ma3(NNa3Ab4GNb2Ma6)Mb4GNb4GN;Asn
740	GNb2(Ab4GNb3Ab4GNb4)Ma3(Ab4GNb2Ma6)Mb4GNb4GN;Asn
741	GNb2(Ab4GNb4)Ma3(Ab4GNb3Ab4GNb2Ma6)Mb4GNb4GN;Asn
742	GNb2(NNa3Ab4GNb4)Ma3(NNa3Ab4GNb2Ma6)Mb4GNb4GN;Asn
743	GNb2(Fa3(NNa3Ab4)GNb4)Ma3(Ab4GNb2Ma6)Mb4GNb4GN;Asn
744	GNb2(NNa3Ab4GNb4)Ma3(Fa3(Ab4)GNb2Ma6)Mb4GNb4GN;Asn
745	GNb2(NNa3Ab4GNb4)Ma3(Aa3Ab4GNb2Ma6)Mb4GNb4GN;Asn
746	GNb2(Fa3(Ab4)GNb4)Ma3(NNa3Ab4GNb2Ma6)Mb4GNb4GN;Asn
747	GNb2(Aa3Ab4GNb4)Ma3(NNa3Ab4GNb2Ma6)Mb4GNb4GN;Asn
748	Ab4GNb2Ma3(GNb4)(GNb3Ab4GNb2(GNb6)Ma6)Mb4GNb4GN;Asn
749	Ab4GNb2Ma3(GNb4)(Ab4GNb2(Ab4GNb6)Ma6)Mb4GNb4GN;Asn
750	NNa3Ab4GNb2Ma3(GNb4)(Ab4GNb2(GNb6)Ma6)Mb4GNb4GN;Asn
751	Ab4GNb2Ma3(GNb4)(NNa3Ab4GNb2(GNb6)Ma6)Mb4GNb4GN;Asn
752	Fa3(Ab4)GNb2Ma3(GNb4)(Ab4GNb2(GNb6)Ma6)Mb4GNb4GN;Asn
753	Ab4GNb2Ma3(GNb4)(Fa3(Ab4)GNb2(GNb6)Ma6)Mb4GNb4GN;Asn
754	Aa3Ab4GNb2Ma3(GNb4)(Ab4GNb2(GNb6)Ma6)Mb4GNb4GN;Asn
755	Ab4GNb2Ma3(GNb4)(Aa3Ab4GNb2(GNb6)Ma6)Mb4GNb4GN;Asn
756	Ab4GNb2Ma3(GNb4)(GNb2(GNb3Ab4GNb6)Ma6)Mb4GNb4GN;Asn
757	NNa3Ab4GNb2Ma3(GNb4)(GNb2(Ab4GNb6)Ma6)Mb4GNb4GN;Asn
758	Ab4GNb2Ma3(GNb4)(GNb2(NNa3Ab4GNb6)Ma6)Mb4GNb4GN;Asn
759	Fa3(Ab4)GNb2Ma3(GNb4)(GNb2(Ab4GNb6)Ma6)Mb4GNb4GN;Asn
760	Ab4GNb2Ma3(GNb4)(GNb2(Fa3(Ab4)GNb6)Ma6)Mb4GNb4GN;Asn
761	Aa3Ab4GNb2Ma3(GNb4)(GNb2(Ab4GNb6)Ma6)Mb4GNb4GN;Asn
762	Ab4GNb2Ma3(GNb4)(GNb2(Aa3Ab4GNb6)Ma6)Mb4GNb4GN;Asn
763	GNb2Ma3(GNb4)(GNb3Ab4GNb2(Ab4GNb6)Ma6)Mb4GNb4GN;Asn
764	GNb2Ma3(GNb4)(Ab4GNb2(GNb3Ab4GNb6)Ma6)Mb4GNb4GN;Asn
765	GNb2Ma3(GNb4)(NNa3Ab4GNb2(Ab4GNb6)Ma6)Mb4GNb4GN;Asn
766	GNb2Ma3(GNb4)(Ab4GNb2(NNa3Ab4GNb6)Ma6)Mb4GNb4GN;Asn
767	GNb2Ma3(GNb4)(Fa3(Ab4)GNb2(Ab4GNb6)Ma6)Mb4GNb4GN;Asn
768	GNb2Ma3(GNb4)(Ab4GNb2(Fa3(Ab4)GNb6)Ma6)Mb4GNb4GN;Asn
769	GNb2Ma3(GNb4)(Aa3Ab4GNb2(Ab4GNb6)Ma6)Mb4GNb4GN;Asn
770	GNb2Ma3(GNb4)(Ab4GNb2(Aa3Ab4GNb6)Ma6)Mb4GNb4GN;Asn
771	GNb2Ma3(GNb4)(GNb2(Ab4GNb3Ab4GNb6)Ma6)Mb4GNb4GN;Asn
772	Ab4GNb3Ab4GNb2Ma3(Ab4GNb2(GNb6)Ma6)Mb4GNb4GN;Asn
773	Ab4GNb3Ab4GNb2Ma3(GNb2(Ab4GNb6)Ma6)Mb4GNb4GN;Asn
774	NNa3Ab4GNb3Ab4GNb2Ma3(GNb2(GNb6)Ma6)Mb4GNb4GN;Asn
775	GNb3Ab4GNb2Ma3(Ab4GNb2(Ab4GNb6)Ma6)Mb4GNb4GN;Asn
776	GNb3Ab4GNb2Ma3(NNa3Ab4GNb2(GNb6)Ma6)Mb4GNb4GN;Asn
777	GNb3Ab4GNb2Ma3(GNb2(NNa3Ab4GNb6)Ma6)Mb4GNb4GN;Asn
778	GNb3Ab4GNb2Ma3(GNb2(Aa3Ab4GNb6)Ma6)Mb4GNb4GN;Asn
779	Ab4GNb2Ma3(Ab4GNb3Ab4GNb2(GNb6)Ma6)Mb4GNb4GN;Asn
780	Ab4GNb2Ma3(GNb3Ab4GNb2(Ab4GNb6)Ma6)Mb4GNb4GN;Asn
781	NNa3Ab4GNb2Ma3(GNb3Ab4GNb2(GNb6)Ma6)Mb4GNb4GN;Asn
782	Fa3(Ab4)GNb2Ma3(GNb3Ab4GNb2(GNb6)Ma6)Mb4GNb4GN;Asn
783	Aa3Ab4GNb2Ma3(GNb3Ab4GNb2(GNb6)Ma6)Mb4GNb4GN;Asn
784	Ab4GNb2Ma3(Ab4GNb2(GNb3Ab4GNb6)Ma6)Mb4GNb4GN;Asn
785	NNa3Ab4GNb2Ma3(Ab4GNb2(Ab4GNb6)Ma6)Mb4GNb4GN;Asn
786	Ab4GNb2Ma3(NNa3Ab4GNb2(Ab4GNb6)Ma6)Mb4GNb4GN;Asn
787	Ab4GNb2Ma3(Ab4GNb2(NNa3Ab4GNb6)Ma6)Mb4GNb4GN;Asn
788	Fa3(Ab4)GNb2Ma3(Ab4GNb2(Ab4GNb6)Ma6)Mb4GNb4GN;Asn
789	Ab4GNb2Ma3(Fa3(Ab4)GNb2(Ab4GNb6)Ma6)Mb4GNb4GN;Asn
790	Ab4GNb2Ma3(Ab4GNb2(Fa3(Ab4)GNb6)Ma6)Mb4GNb4GN;Asn
791	Aa3Ab4GNb2Ma3(Ab4GNb2(Ab4GNb6)Ma6)Mb4GNb4GN;Asn
792	Ab4GNb2Ma3(Aa3Ab4GNb2(Ab4GNb6)Ma6)Mb4GNb4GN;Asn
793	Ab4GNb2Ma3(Ab4GNb2(Aa3Ab4GNb6)Ma6)Mb4GNb4GN;Asn
794	NNa3Ab4GNb2Ma3(NNa3Ab4GNb2(GNb6)Ma6)Mb4GNb4GN;Asn
795	Fa3(NNa3Ab4)GNb2Ma3(Ab4GNb2(GNb6)Ma6)Mb4GNb4GN;Asn
796	NNa3Ab4GNb2Ma3(Fa3(Ab4)GNb2(GNb6)Ma6)Mb4GNb4GN;Asn
797	NNa3Ab4GNb2Ma3(Aa3Ab4GNb2(GNb6)Ma6)Mb4GNb4GN;Asn
798	Fa3(Ab4)GNb2Ma3(NNa3Ab4GNb2(GNb6)Ma6)Mb4GNb4GN;Asn
799	Ab4GNb2Ma3(Fa3(NNa3Ab4)GNb2(GNb6)Ma6)Mb4GNb4GN;Asn
800	Aa3Ab4GNb2Ma3(NNa3Ab4GNb2(GNb6)Ma6)Mb4GNb4GN;Asn
801	Fa3(Ab4)GNb2Ma3(Fa3(Ab4)GNb2(GNb6)Ma6)Mb4GNb4GN;Asn
802	Fa3(Ab4)GNb2Ma3(Aa3Ab4GNb2(GNb6)Ma6)Mb4GNb4GN;Asn
803	Aa3Ab4GNb2Ma3(Fa3(Ab4)GNb2(GNb6)Ma6)Mb4GNb4GN;Asn
804	Fa3(Aa3Ab4)GNb2Ma3(Ab4GNb2(GNb6)Ma6)Mb4GNb4GN;Asn
805	Aa3Ab4GNb2Ma3(Aa3Ab4GNb2(GNb6)Ma6)Mb4GNb4GN;Asn
806	Ab4GNb2Ma3(Fa3(Aa3Ab4)GNb2(GNb6)Ma6)Mb4GNb4GN;Asn
807	Ab4GNb2Ma3(GNb2(Ab4GNb3Ab4GNb6)Ma6)Mb4GNb4GN;Asn
808	NNa3Ab4GNb2Ma3(GNb2(GNb3Ab4GNb6)Ma6)Mb4GNb4GN;Asn
809	Fa3(Ab4)GNb2Ma3(GNb2(GNb3Ab4GNb6)Ma6)Mb4GNb4GN;Asn
810	Ab4GNb2Ma3(GNb2(Fa3(GNb3Ab4)GNb6)Ma6)Mb4GNb4GN;Asn
811	Aa3Ab4GNb2Ma3(GNb2(GNb3Ab4GNb6)Ma6)Mb4GNb4GN;Asn
812	NNa3Ab4GNb2Ma3(GNb2(NNa3Ab4GNb6)Ma6)Mb4GNb4GN;Asn
813	Fa3(NNa3Ab4)GNb2Ma3(GNb2(Ab4GNb6)Ma6)Mb4GNb4GN;Asn
814	NNa3Ab4GNb2Ma3(GNb2(Fa3(Ab4)GNb6)Ma6)Mb4GNb4GN;Asn
815	NNa3Ab4GNb2Ma3(GNb2(Aa3Ab4GNb6)Ma6)Mb4GNb4GN;Asn
816	Fa3(Ab4)GNb2Ma3(GNb2(NNa3Ab4GNb6)Ma6)Mb4GNb4GN;Asn
817	Ab4GNb2Ma3(GNb2(Fa3(NNa3Ab4)GNb6)Ma6)Mb4GNb4GN;Asn
818	Aa3Ab4GNb2Ma3(GNb2(NNa3Ab4GNb6)Ma6)Mb4GNb4GN;Asn
819	Fa3(Ab4)GNb2Ma3(GNb2(Fa3(Ab4)GNb6)Ma6)Mb4GNb4GN;Asn
820	Fa3(Ab4)GNb2Ma3(GNb2(Aa3Ab4GNb6)Ma6)Mb4GNb4GN;Asn
821	Aa3Ab4GNb2Ma3(GNb2(Fa3(Ab4)GNb6)Ma6)Mb4GNb4GN;Asn
822	Fa3(Aa3Ab4)GNb2Ma3(GNb2(Ab4GNb6)Ma6)Mb4GNb4GN;Asn
823	Aa3Ab4GNb2Ma3(GNb2(Aa3Ab4GNb6)Ma6)Mb4GNb4GN;Asn
824	Ab4GNb2Ma3(GNb2(Fa3(Aa3Ab4)GNb6)Ma6)Mb4GNb4GN;Asn
825	GNb2Ma3(Ab4GNb3Ab4GNb2(Ab4GNb6)Ma6)Mb4GNb4GN;Asn
826	GNb2Ma3(NNa3Ab4GNb3Ab4GNb2(GNb6)Ma6)Mb4GNb4GN;Asn
827	GNb2Ma3(GNb3Ab4GNb2(GNb3Ab4GNb6)Ma6)Mb4GNb4GN;Asn
828	GNb2Ma3(GNb3Ab4GNb2(NNa3Ab4GNb6)Ma6)Mb4GNb4GN;Asn
829	GNb2Ma3(Fa3(GNb3Ab4)GNb2(Ab4GNb6)Ma6)Mb4GNb4GN;Asn
830	GNb2Ma3(GNb3Ab4GNb2(Fa3(Ab4)GNb6)Ma6)Mb4GNb4GN;Asn
831	GNb2Ma3(GNb3Ab4GNb2(Aa3Ab4GNb6)Ma6)Mb4GNb4GN;Asn
832	GNb2Ma3(Ab4GNb2(Ab4GNb3Ab4GNb6)Ma6)Mb4GNb4GN;Asn
833	GNb2Ma3(NNa3Ab4GNb2(GNb3Ab4GNb6)Ma6)Mb4GNb4GN;Asn
834	GNb2Ma3(Fa3(Ab4)GNb2(GNb3Ab4GNb6)Ma6)Mb4GNb4GN;Asn
835	GNb2Ma3(Ab4GNb2(Fa3(GNb3Ab4)GNb6)Ma6)Mb4GNb4GN;Asn
836	GNb2Ma3(Aa3Ab4GNb2(GNb3Ab4GNb6)Ma6)Mb4GNb4GN;Asn
837	GNb2Ma3(NNa3Ab4GNb2(NNa3Ab4GNb6)Ma6)Mb4GNb4GN;Asn
838	GNb2Ma3(Fa3(NNa3Ab4)GNb2(Ab4GNb6)Ma6)Mb4GNb4GN;Asn
839	GNb2Ma3(NNa3Ab4GNb2(Fa3(Ab4)GNb6)Ma6)Mb4GNb4GN;Asn
840	GNb2Ma3(NNa3Ab4GNb2(Aa3Ab4GNb6)Ma6)Mb4GNb4GN;Asn
841	GNb2Ma3(Fa3(Ab4)GNb2(NNa3Ab4GNb6)Ma6)Mb4GNb4GN;Asn
842	GNb2Ma3(Ab4GNb2(Fa3(NNa3Ab4)GNb6)Ma6)Mb4GNb4GN;Asn
843	GNb2Ma3(Aa3Ab4GNb2(NNa3Ab4GNb6)Ma6)Mb4GNb4GN;Asn
844	GNb2Ma3(Fa3(Ab4)GNb2(Aa3Ab4GNb6)Ma6)Mb4GNb4GN;Asn
845	GNb2Ma3(Aa3Ab4GNb2(Fa3(Ab4)GNb6)Ma6)Mb4GNb4GN;Asn
846	GNb2Ma3(Fa3(Aa3Ab4)GNb2(Ab4GNb6)Ma6)Mb4GNb4GN;Asn
847	GNb2Ma3(Aa3Ab4GNb2(Aa3Ab4GNb6)Ma6)Mb4GNb4GN;Asn
848	GNb2Ma3(Ab4GNb2(Fa3(Aa3Ab4)GNb6)Ma6)Mb4GNb4GN;Asn
849	GNb2Ma3(GNb2(GNb3Ab4GNb3Ab4GNb6)Ma6)Mb4GNb4GN;Asn
850	GNb2Ma3(GNb2(NNa3Ab4GNb3Ab4GNb6)Ma6)Mb4GNb4GN;Asn
851	GNb2Ma3(GNb2(Fa3(Ab4)GNb3Ab4GNb6)Ma6)Mb4GNb4GN;Asn
852	GNb2Ma3(GNb2(Aa3Ab4GNb3Ab4GNb6)Ma6)Mb4GNb4GN;Asn
853	GNb2Ma3(GNb2(Fa3(Ab4GNb3Ab4)GNb6)Ma6)Mb4GNb4GN;Asn
854	NNa3Ab4GNb3Ab4GNb2Ma3(Ab4GNb2Ma6)Mb4GNb4GN;Asn
855	Ab4GNb3Ab4GNb2Ma3(NNa3Ab4GNb2Ma6)Mb4GNb4GN;Asn
856	NNa3Ab4GNb2Ma3(Ab4GNb3Ab4GNb2Ma6)Mb4GNb4GN;Asn
857	Ab4GNb2Ma3(NNa3Ab4GNb3Ab4GNb2Ma6)Mb4GNb4GN;Asn
858	Fa3(Ab4)GNb2Ma3(Ab4GNb3Ab4GNb2Ma6)Mb4GNb4GN;Asn
859	Aa3Ab4GNb2Ma3(Ab4GNb3Ab4GNb2Ma6)Mb4GNb4GN;Asn
860	Ab4GNb2Ma3(Aa3Ab4GNb3Ab4GNb2Ma6)Mb4GNb4GN;Asn
861	Fa3(NNa3Ab4)GNb2Ma3(NNa3Ab4GNb2Ma6)Mb4GNb4GN;Asn
862	NNa3Ab4GNb2Ma3(Fa3(NNa3Ab4)GNb2Ma6)Mb4GNb4GN;Asn
863	Fa3(NNa3Ab4)GNb2Ma3(Fa3(Ab4)GNb2Ma6)Mb4GNb4GN;Asn
864	Fa3(Ab4)GNb2Ma3(Fa3(NNa3Ab4)GNb2Ma6)Mb4GNb4GN;Asn
865	Fa3(Ab4)GNb2Ma3(Fa3(Aa3Ab4)GNb2Ma6)Mb4GNb4GN;Asn
866	Fa3(Aa3Ab4)GNb2Ma3(Fa3(Ab4)GNb2Ma6)Mb4GNb4GN;Asn
867	NNa3Ab4GNb2Ma3(GNb4)(NNa3Ab4GNb2Ma6)Mb4GNb4(Fa6)GN;Asn
868	NNa3Ab4GNb2Ma3(GNb4)(Aa3Ab4GNb2Ma6)Mb4GNb4(Fa6)GN;Asn
869	Aa3Ab4GNb2Ma3(GNb4)(NNa3Ab4GNb2Ma6)Mb4GNb4(Fa6)GN;Asn
870	Fa3(Ab4)GNb2Ma3(GNb4)(Fa3(Ab4)GNb2Ma6)Mb4GNb4(Fa6)GN;Asn
871	Ab4GNb2(Ab4GNb4)Ma3(GNb4)(Ab4GNb2Ma6)Mb4GNb4(Fa6)GN;Asn
872	NNa3Ab4GNb2(Ab4GNb4)Ma3(GNb4)(GNb2Ma6)Mb4GNb4(Fa6)GN;Asn
873	Ab4GNb2(NNa3Ab4GNb4)Ma3(GNb4)(GNb2Ma6)Mb4GNb4(Fa6)GN;Asn
874	Aa3Ab4GNb2(Ab4GNb4)Ma3(GNb4)(GNb2Ma6)Mb4GNb4(Fa6)GN;Asn
875	Ab4GNb2(Aa3Ab4GNb4)Ma3(GNb4)(GNb2Ma6)Mb4GNb4(Fa6)GN;Asn
876	NNa3Ab4GNb2(GNb4)Ma3(GNb4)(Ab4GNb2Ma6)Mb4GNb4(Fa6)GN;Asn
877	Ab4GNb2(GNb4)Ma3(GNb4)(NNa3Ab4GNb2Ma6)Mb4GNb4(Fa6)GN;Asn
878	GNb2(NNa3Ab4GNb4)Ma3(GNb4)(Ab4GNb2Ma6)Mb4GNb4(Fa6)GN;Asn
879	GNb2(Ab4GNb4)Ma3(GNb4)(NNa3Ab4GNb2Ma6)Mb4GNb4(Fa6)GN;Asn
880	Ab4GNb2(Ab4GNb4)Ma3(GNb4)(GNb2(GNb6)Ma6)Mb4GNb4(Fa6)GN;Asn
881	Ab4GNb2(GNb4)Ma3(GNb4)(Ab4GNb2(GNb6)Ma6)Mb4GNb4(Fa6)GN;Asn
882	Ab4GNb2(GNb4)Ma3(GNb4)(GNb2(Ab4GNb6)Ma6)Mb4GNb4(Fa6)GN;Asn
883	NNa3Ab4GNb2(GNb4)Ma3(GNb4)(GNb2(GNb6)Ma6)Mb4GNb4(Fa6)GN;Asn
884	Aa3Ab4GNb2(GNb4)Ma3(GNb4)(GNb2(GNb6)Ma6)Mb4GNb4(Fa6)GN;Asn
885	GNb2(Ab4GNb4)Ma3(GNb4)(Ab4GNb2(GNb6)Ma6)Mb4GNb4(Fa6)GN;Asn
886	GNb2(Ab4GNb4)Ma3(GNb4)(GNb2(Ab4GNb6)Ma6)Mb4GNb4(Fa6)GN;Asn
887	GNb2(NNa3Ab4GNb4)Ma3(GNb4)(GNb2(GNb6)Ma6)Mb4GNb4(Fa6)GN;Asn
888	GNb2(Fa3(Ab4)GNb4)Ma3(GNb4)(GNb2(GNb6)Ma6)Mb4GNb4(Fa6)GN;Asn
889	GNb2(Aa3Ab4GNb4)Ma3(GNb4)(GNb2(GNb6)Ma6)Mb4GNb4(Fa6)GN;Asn
890	GNb2(GNb4)Ma3(GNb4)(Ab4GNb2(Ab4GNb6)Ma6)Mb4GNb4(Fa6)GN;Asn
891	GNb2(GNb4)Ma3(GNb4)(NNa3Ab4GNb2(GNb6)Ma6)Mb4GNb4(Fa6)GN;Asn
892	GNb2(GNb4)Ma3(GNb4)(GNb2(GNb3Ab4GNb6)Ma6)Mb4GNb4(Fa6)GN;Asn
893	GNb2(GNb4)Ma3(GNb4)(GNb2(NNa3Ab4GNb6)Ma6)Mb4GNb4(Fa6)GN;Asn
894	GNb2(GNb4)Ma3(GNb4)(GNb2(Aa3Ab4GNb6)Ma6)Mb4GNb4(Fa6)GN;Asn
895	Ab4GNb3Ab4GNb2(GNb4)Ma3(GNb2(GNb6)Ma6)Mb4GNb4(Fa6)GN;Asn
896	GNb3Ab4GNb2(Ab4GNb4)Ma3(GNb2(GNb6)Ma6)Mb4GNb4(Fa6)GN;Asn
897	GNb3Ab4GNb2(GNb4)Ma3(Ab4GNb2(GNb6)Ma6)Mb4GNb4(Fa6)GN;Asn
898	GNb3Ab4GNb2(GNb4)Ma3(GNb2(Ab4GNb6)Ma6)Mb4GNb4(Fa6)GN;Asn
899	Ab4GNb2(GNb3Ab4GNb4)Ma3(GNb2(GNb6)Ma6)Mb4GNb4(Fa6)GN;Asn
900	Ab4GNb2(Ab4GNb4)Ma3(Ab4GNb2(GNb6)Ma6)Mb4GNb4(Fa6)GN;Asn
901	Ab4GNb2(Ab4GNb4)Ma3(GNb2(Ab4GNb6)Ma6)Mb4GNb4(Fa6)GN;Asn
902	NNa3Ab4GNb2(Ab4GNb4)Ma3(GNb2(GNb6)Ma6)Mb4GNb4(Fa6)GN;Asn
903	Ab4GNb2(NNa3Ab4GNb4)Ma3(GNb2(GNb6)Ma6)Mb4GNb4(Fa6)GN;Asn
904	Fa3(Ab4)GNb2(Ab4GNb4)Ma3(GNb2(GNb6)Ma6)Mb4GNb4(Fa6)GN;Asn
905	Ab4GNb2(Fa3(Ab4)GNb4)Ma3(GNb2(GNb6)Ma6)Mb4GNb4(Fa6)GN;Asn
906	Aa3Ab4GNb2(Ab4GNb4)Ma3(GNb2(GNb6)Ma6)Mb4GNb4(Fa6)GN;Asn
907	Ab4GNb2(Aa3Ab4GNb4)Ma3(GNb2(GNb6)Ma6)Mb4GNb4(Fa6)GN;Asn
908	Ab4GNb2(GNb4)Ma3(GNb3Ab4GNb2(GNb6)Ma6)Mb4GNb4(Fa6)GN;Asn
909	Ab4GNb2(GNb4)Ma3(Ab4GNb2(Ab4GNb6)Ma6)Mb4GNb4(Fa6)GN;Asn
910	NNa3Ab4GNb2(GNb4)Ma3(Ab4GNb2(GNb6)Ma6)Mb4GNb4(Fa6)GN;Asn
911	Ab4GNb2(GNb4)Ma3(NNa3Ab4GNb2(GNb6)Ma6)Mb4GNb4(Fa6)GN;Asn
912	Fa3(Ab4)GNb2(GNb4)Ma3(Ab4GNb2(GNb6)Ma6)Mb4GNb4(Fa6)GN;Asn
913	Ab4GNb2(GNb4)Ma3(Fa3(Ab4)GNb2(GNb6)Ma6)Mb4GNb4(Fa6)GN;Asn
914	Aa3Ab4GNb2(GNb4)Ma3(Ab4GNb2(GNb6)Ma6)Mb4GNb4(Fa6)GN;Asn
915	Ab4GNb2(GNb4)Ma3(Aa3Ab4GNb2(GNb6)Ma6)Mb4GNb4(Fa6)GN;Asn
916	Ab4GNb2(GNb4)Ma3(GNb2(GNb3Ab4GNb6)Ma6)Mb4GNb4(Fa6)GN;Asn
917	NNa3Ab4GNb2(GNb4)Ma3(GNb2(Ab4GNb6)Ma6)Mb4GNb4(Fa6)GN;Asn
918	Ab4GNb2(GNb4)Ma3(GNb2(NNa3Ab4GNb6)Ma6)Mb4GNb4(Fa6)GN;Asn
919	Fa3(Ab4)GNb2(GNb4)Ma3(GNb2(Ab4GNb6)Ma6)Mb4GNb4(Fa6)GN;Asn
920	Ab4GNb2(GNb4)Ma3(GNb2(Fa3(Ab4)GNb6)Ma6)Mb4GNb4(Fa6)GN;Asn
921	Aa3Ab4GNb2(GNb4)Ma3(GNb2(Ab4GNb6)Ma6)Mb4GNb4(Fa6)GN;Asn
922	Ab4GNb2(GNb4)Ma3(GNb2(Aa3Ab4GNb6)Ma6)Mb4GNb4(Fa6)GN;Asn
923	GNb2(Ab4GNb3Ab4GNb4)Ma3(GNb2(GNb6)Ma6)Mb4GNb4(Fa6)GN;Asn
924	GNb2(GNb3Ab4GNb4)Ma3(Ab4GNb2(GNb6)Ma6)Mb4GNb4(Fa6)GN;Asn
925	GNb2(GNb3Ab4GNb4)Ma3(GNb2(Ab4GNb6)Ma6)Mb4GNb4(Fa6)GN;Asn
926	GNb2(Ab4GNb4)Ma3(GNb3Ab4GNb2(GNb6)Ma6)Mb4GNb4(Fa6)GN;Asn
927	GNb2(Ab4GNb4)Ma3(Ab4GNb2(Ab4GNb6)Ma6)Mb4GNb4(Fa6)GN;Asn
928	GNb2(NNa3Ab4GNb4)Ma3(Ab4GNb2(GNb6)Ma6)Mb4GNb4(Fa6)GN;Asn
929	GNb2(Ab4GNb4)Ma3(NNa3Ab4GNb2(GNb6)Ma6)Mb4GNb4(Fa6)GN;Asn
930	GNb2(Fa3(Ab4)GNb4)Ma3(Ab4GNb2(GNb6)Ma6)Mb4GNb4(Fa6)GN;Asn
931	GNb2(Ab4GNb4)Ma3(Fa3(Ab4)GNb2(GNb6)Ma6)Mb4GNb4(Fa6)GN;Asn
932	GNb2(Aa3Ab4GNb4)Ma3(Ab4GNb2(GNb6)Ma6)Mb4GNb4(Fa6)GN;Asn
933	GNb2(Ab4GNb4)Ma3(Aa3Ab4GNb2(GNb6)Ma6)Mb4GNb4(Fa6)GN;Asn
934	GNb2(Ab4GNb4)Ma3(GNb2(GNb3Ab4GNb6)Ma6)Mb4GNb4(Fa6)GN;Asn
935	GNb2(NNa3Ab4GNb4)Ma3(GNb2(Ab4GNb6)Ma6)Mb4GNb4(Fa6)GN;Asn
936	GNb2(Ab4GNb4)Ma3(GNb2(NNa3Ab4GNb6)Ma6)Mb4GNb4(Fa6)GN;Asn
937	GNb2(Fa3(Ab4)GNb4)Ma3(GNb2(Ab4GNb6)Ma6)Mb4GNb4(Fa6)GN;Asn
938	GNb2(Ab4GNb4)Ma3(GNb2(Fa3(Ab4)GNb6)Ma6)Mb4GNb4(Fa6)GN;Asn
939	GNb2(Aa3Ab4GNb4)Ma3(GNb2(Ab4GNb6)Ma6)Mb4GNb4(Fa6)GN;Asn
940	GNb2(Ab4GNb4)Ma3(GNb2(Aa3Ab4GNb6)Ma6)Mb4GNb4(Fa6)GN;Asn
941	GNb2(Fa3(NNa3Ab4)GNb4)Ma3(GNb2(GNb6)Ma6)Mb4GNb4(Fa6)GN;Asn
942	GNb2(GNb4)Ma3(Ab4GNb3Ab4GNb2(GNb6)Ma6)Mb4GNb4(Fa6)GN;Asn
943	GNb2(GNb4)Ma3(GNb3Ab4GNb2(Ab4GNb6)Ma6)Mb4GNb4(Fa6)GN;Asn
944	GNb2(GNb4)Ma3(Ab4GNb2(GNb3Ab4GNb6)Ma6)Mb4GNb4(Fa6)GN;Asn
945	GNb2(GNb4)Ma3(NNa3Ab4GNb2(Ab4GNb6)Ma6)Mb4GNb4(Fa6)GN;Asn
946	GNb2(GNb4)Ma3(Ab4GNb2(NNa3Ab4GNb6)Ma6)Mb4GNb4(Fa6)GN;Asn
947	GNb2(GNb4)Ma3(Fa3(Ab4)GNb2(Ab4GNb6)Ma6)Mb4GNb4(Fa6)GN;Asn
948	GNb2(GNb4)Ma3(Ab4GNb2(Fa3(Ab4)GNb6)Ma6)Mb4GNb4(Fa6)GN;Asn
949	GNb2(GNb4)Ma3(Aa3Ab4GNb2(Ab4GNb6)Ma6)Mb4GNb4(Fa6)GN;Asn
950	GNb2(GNb4)Ma3(Ab4GNb2(Aa3Ab4GNb6)Ma6)Mb4GNb4(Fa6)GN;Asn
951	GNb2(GNb4)Ma3(GNb2(Ab4GNb3Ab4GNb6)Ma6)Mb4GNb4(Fa6)GN;Asn
952	Ab4GNb3Ab4GNb2(Ab4GNb4)Ma3(GNb2Ma6)Mb4GNb4(Fa6)GN;Asn
953	Ab4GNb3Ab4GNb2(GNb4)Ma3(Ab4GNb2Ma6)Mb4GNb4(Fa6)GN;Asn
954	GNb3Ab4GNb2(Ab4GNb4)Ma3(Ab4GNb2Ma6)Mb4GNb4(Fa6)GN;Asn
955	Ab4GNb2(Ab4GNb3Ab4GNb4)Ma3(GNb2Ma6)Mb4GNb4(Fa6)GN;Asn
956	Ab4GNb2(GNb3Ab4GNb4)Ma3(Ab4GNb2Ma6)Mb4GNb4(Fa6)GN;Asn
957	Ab4GNb2(Ab4GNb4)Ma3(GNb3Ab4GNb2Ma6)Mb4GNb4(Fa6)GN;Asn
958	NNa3Ab4GNb2(Ab4GNb4)Ma3(Ab4GNb2Ma6)Mb4GNb4(Fa6)GN;Asn
959	Ab4GNb2(NNa3Ab4GNb4)Ma3(Ab4GNb2Ma6)Mb4GNb4(Fa6)GN;Asn
960	Ab4GNb2(Ab4GNb4)Ma3(NNa3Ab4GNb2Ma6)Mb4GNb4(Fa6)GN;Asn
961	Fa3(Ab4)GNb2(Ab4GNb4)Ma3(Ab4GNb2Ma6)Mb4GNb4(Fa6)GN;Asn
962	Ab4GNb2(Fa3(Ab4)GNb4)Ma3(Ab4GNb2Ma6)Mb4GNb4(Fa6)GN;Asn
963	Ab4GNb2(Ab4GNb4)Ma3(Fa3(Ab4)GNb2Ma6)Mb4GNb4(Fa6)GN;Asn
964	Aa3Ab4GNb2(Ab4GNb4)Ma3(Ab4GNb2Ma6)Mb4GNb4(Fa6)GN;Asn
965	Ab4GNb2(Aa3Ab4GNb4)Ma3(Ab4GNb2Ma6)Mb4GNb4(Fa6)GN;Asn
966	Ab4GNb2(Ab4GNb4)Ma3(Aa3Ab4GNb2Ma6)Mb4GNb4(Fa6)GN;Asn
967	NNa3Ab4GNb2(NNa3Ab4GNb4)Ma3(GNb2Ma6)Mb4GNb4(Fa6)GN;Asn
968	Fa3(NNa3Ab4)GNb2(Ab4GNb4)Ma3(GNb2Ma6)Mb4GNb4(Fa6)GN;Asn
969	NNa3Ab4GNb2(Fa3(Ab4)GNb4)Ma3(GNb2Ma6)Mb4GNb4(Fa6)GN;Asn
970	NNa3Ab4GNb2(Aa3Ab4GNb4)Ma3(GNb2Ma6)Mb4GNb4(Fa6)GN;Asn
971	Fa3(Ab4)GNb2(NNa3Ab4GNb4)Ma3(GNb2Ma6)Mb4GNb4(Fa6)GN;Asn
972	Ab4GNb2(Fa3(NNa3Ab4)GNb4)Ma3(GNb2Ma6)Mb4GNb4(Fa6)GN;Asn
973	Aa3Ab4GNb2(NNa3Ab4GNb4)Ma3(GNb2Ma6)Mb4GNb4(Fa6)GN;Asn
974	Ab4GNb2(GNb4)Ma3(Ab4GNb3Ab4GNb2Ma6)Mb4GNb4(Fa6)GN;Asn
975	NNa3Ab4GNb2(GNb4)Ma3(NNa3Ab4GNb2Ma6)Mb4GNb4(Fa6)GN;Asn
976	NNa3Ab4GNb2(GNb4)Ma3(Aa3Ab4GNb2Ma6)Mb4GNb4(Fa6)GN;Asn
977	Aa3Ab4GNb2(GNb4)Ma3(NNa3Ab4GNb2Ma6)Mb4GNb4(Fa6)GN;Asn
978	GNb2(Ab4GNb3Ab4GNb4)Ma3(Ab4GNb2Ma6)Mb4GNb4(Fa6)GN;Asn
979	GNb2(Ab4GNb4)Ma3(Ab4GNb3Ab4GNb2Ma6)Mb4GNb4(Fa6)GN;Asn
980	GNb2(NNa3Ab4GNb4)Ma3(NNa3Ab4GNb2Ma6)Mb4GNb4(Fa6)GN;Asn
981	GNb2(NNa3Ab4GNb4)Ma3(Fa3(Ab4)GNb2Ma6)Mb4GNb4(Fa6)GN;Asn
982	GNb2(NNa3Ab4GNb4)Ma3(Aa3Ab4GNb2Ma6)Mb4GNb4(Fa6)GN;Asn
983	GNb2(Aa3Ab4GNb4)Ma3(NNa3Ab4GNb2Ma6)Mb4GNb4(Fa6)GN;Asn
984	Ab4GNb2Ma3(GNb4)(GNb3Ab4GNb2(GNb6)Ma6)Mb4GNb4(Fa6)GN;Asn
985	Ab4GNb2Ma3(GNb4)(Ab4GNb2(Ab4GNb6)Ma6)Mb4GNb4(Fa6)GN;Asn
986	NNa3Ab4GNb2Ma3(GNb4)(Ab4GNb2(GNb6)Ma6)Mb4GNb4(Fa6)GN;Asn
987	Ab4GNb2Ma3(GNb4)(NNa3Ab4GNb2(GNb6)Ma6)Mb4GNb4(Fa6)GN;Asn
988	Fa3(Ab4)GNb2Ma3(GNb4)(Ab4GNb2(GNb6)Ma6)Mb4GNb4(Fa6)GN;Asn
989	Ab4GNb2Ma3(GNb4)(Fa3(Ab4)GNb2(GNb6)Ma6)Mb4GNb4(Fa6)GN;Asn
990	Aa3Ab4GNb2Ma3(GNb4)(Ab4GNb2(GNb6)Ma6)Mb4GNb4(Fa6)GN;Asn
991	Ab4GNb2Ma3(GNb4)(Aa3Ab4GNb2(GNb6)Ma6)Mb4GNb4(Fa6)GN;Asn
992	GNb3Ab4GNb2Ma3(GNb4)(GNb2(Ab4GNb6)Ma6)Mb4GNb4(Fa6)GN;Asn
993	Ab4GNb2Ma3(GNb4)(GNb2(GNb3Ab4GNb6)Ma6)Mb4GNb4(Fa6)GN;Asn
994	NNa3Ab4GNb2Ma3(GNb4)(GNb2(Ab4GNb6)Ma6)Mb4GNb4(Fa6)GN;Asn
995	Ab4GNb2Ma3(GNb4)(GNb2(NNa3Ab4GNb6)Ma6)Mb4GNb4(Fa6)GN;Asn
996	Fa3(Ab4)GNb2Ma3(GNb4)(GNb2(Ab4GNb6)Ma6)Mb4GNb4(Fa6)GN;Asn
997	Ab4GNb2Ma3(GNb4)(GNb2(Fa3(Ab4)GNb6)Ma6)Mb4GNb4(Fa6)GN;Asn
998	Aa3Ab4GNb2Ma3(GNb4)(GNb2(Ab4GNb6)Ma6)Mb4GNb4(Fa6)GN;Asn
999	Ab4GNb2Ma3(GNb4)(GNb2(Aa3Ab4GNb6)Ma6)Mb4GNb4(Fa6)GN;Asn
1000	GNb2Ma3(GNb4)(GNb3Ab4GNb2(Ab4GNb6)Ma6)Mb4GNb4(Fa6)GN;Asn
1001	GNb2Ma3(GNb4)(Ab4GNb2(GNb3Ab4GNb6)Ma6)Mb4GNb4(Fa6)GN;Asn
1002	GNb2Ma3(GNb4)(NNa3Ab4GNb2(Ab4GNb6)Ma6)Mb4GNb4(Fa6)GN;Asn
1003	GNb2Ma3(GNb4)(Ab4GNb2(NNa3Ab4GNb6)Ma6)Mb4GNb4(Fa6)GN;Asn
1004	GNb2Ma3(GNb4)(Fa3(Ab4)GNb2(Ab4GNb6)Ma6)Mb4GNb4(Fa6)GN;Asn
1005	GNb2Ma3(GNb4)(Ab4GNb2(Fa3(Ab4)GNb6)Ma6)Mb4GNb4(Fa6)GN;Asn
1006	GNb2Ma3(GNb4)(Aa3Ab4GNb2(Ab4GNb6)Ma6)Mb4GNb4(Fa6)GN;Asn
1007	GNb2Ma3(GNb4)(Ab4GNb2(Aa3Ab4GNb6)Ma6)Mb4GNb4(Fa6)GN;Asn
1008	GNb2Ma3(GNb4)(GNb2(Ab4GNb3Ab4GNb6)Ma6)Mb4GNb4(Fa6)GN;Asn
1009	Ab4GNb3Ab4GNb2Ma3(Ab4GNb2(GNb6)Ma6)Mb4GNb4(Fa6)GN;Asn
1010	Ab4GNb3Ab4GNb2Ma3(GNb2(Ab4GNb6)Ma6)Mb4GNb4(Fa6)GN;Asn
1011	NNa3Ab4GNb3Ab4GNb2Ma3(GNb2(GNb6)Ma6)Mb4GNb4(Fa6)GN;Asn
1012	GNb3Ab4GNb2Ma3(Ab4GNb2(Ab4GNb6)Ma6)Mb4GNb4(Fa6)GN;Asn
1013	GNb3Ab4GNb2Ma3(NNa3Ab4GNb2(GNb6)Ma6)Mb4GNb4(Fa6)GN;Asn
1014	GNb3Ab4GNb2Ma3(GNb2(NNa3Ab4GNb6)Ma6)Mb4GNb4(Fa6)GN;Asn
1015	Ab4GNb2Ma3(Ab4GNb3Ab4GNb2(GNb6)Ma6)Mb4GNb4(Fa6)GN;Asn
1016	Ab4GNb2Ma3(GNb3Ab4GNb2(Ab4GNb6)Ma6)Mb4GNb4(Fa6)GN;Asn
1017	NNa3Ab4GNb2Ma3(GNb3Ab4GNb2(GNb6)Ma6)Mb4GNb4(Fa6)GN;Asn
1018	Fa3(Ab4)GNb2Ma3(GNb3Ab4GNb2(GNb6)Ma6)Mb4GNb4(Fa6)GN;Asn
1019	Aa3Ab4GNb2Ma3(GNb3Ab4GNb2(GNb6)Ma6)Mb4GNb4(Fa6)GN;Asn
1020	Ab4GNb2Ma3(Ab4GNb2(GNb3Ab4GNb6)Ma6)Mb4GNb4(Fa6)GN;Asn
1021	NNa3Ab4GNb2Ma3(Ab4GNb2(Ab4GNb6)Ma6)Mb4GNb4(Fa6)GN;Asn
1022	Ab4GNb2Ma3(NNa3Ab4GNb2(Ab4GNb6)Ma6)Mb4GNb4(Fa6)GN;Asn
1023	Ab4GNb2Ma3(Ab4GNb2(NNa3Ab4GNb6)Ma6)Mb4GNb4(Fa6)GN;Asn
1024	Fa3(Ab4)GNb2Ma3(Ab4GNb2(Ab4GNb6)Ma6)Mb4GNb4(Fa6)GN;Asn
1025	Ab4GNb2Ma3(Fa3(Ab4)GNb2(Ab4GNb6)Ma6)Mb4GNb4(Fa6)GN;Asn
1026	Ab4GNb2Ma3(Ab4GNb2(Fa3(Ab4)GNb6)Ma6)Mb4GNb4(Fa6)GN;Asn
1027	Aa3Ab4GNb2Ma3(Ab4GNb2(Ab4GNb6)Ma6)Mb4GNb4(Fa6)GN;Asn
1028	Ab4GNb2Ma3(Aa3Ab4GNb2(Ab4GNb6)Ma6)Mb4GNb4(Fa6)GN;Asn
1029	Ab4GNb2Ma3(Ab4GNb2(Aa3Ab4GNb6)Ma6)Mb4GNb4(Fa6)GN;Asn
1030	NNa3Ab4GNb2Ma3(NNa3Ab4GNb2(GNb6)Ma6)Mb4GNb4(Fa6)GN;Asn
1031	Fa3(NNa3Ab4)GNb2Ma3(Ab4GNb2(GNb6)Ma6)Mb4GNb4(Fa6)GN;Asn
1032	NNa3Ab4GNb2Ma3(Fa3(Ab4)GNb2(GNb6)Ma6)Mb4GNb4(Fa6)GN;Asn
1033	NNa3Ab4GNb2Ma3(Aa3Ab4GNb2(GNb6)Ma6)Mb4GNb4(Fa6)GN;Asn
1034	Fa3(Ab4)GNb2Ma3(NNa3Ab4GNb2(GNb6)Ma6)Mb4GNb4(Fa6)GN;Asn
1035	Ab4GNb2Ma3(Fa3(NNa3Ab4)GNb2(GNb6)Ma6)Mb4GNb4(Fa6)GN;Asn
1036	Aa3Ab4GNb2Ma3(NNa3Ab4GNb2(GNb6)Ma6)Mb4GNb4(Fa6)GN;Asn
1037	Fa3(Ab4)GNb2Ma3(Fa3(Ab4)GNb2(GNb6)Ma6)Mb4GNb4(Fa6)GN;Asn
1038	Fa3(Ab4)GNb2Ma3(Aa3Ab4GNb2(GNb6)Ma6)Mb4GNb4(Fa6)GN;Asn
1039	Aa3Ab4GNb2Ma3(Fa3(Ab4)GNb2(GNb6)Ma6)Mb4GNb4(Fa6)GN;Asn
1040	Fa3(Aa3Ab4)GNb2Ma3(Ab4GNb2(GNb6)Ma6)Mb4GNb4(Fa6)GN;Asn
1041	Aa3Ab4GNb2Ma3(Aa3Ab4GNb2(GNb6)Ma6)Mb4GNb4(Fa6)GN;Asn
1042	Ab4GNb2Ma3(GNb2(Ab4GNb3Ab4GNb6)Ma6)Mb4GNb4(Fa6)GN;Asn
1043	NNa3Ab4GNb2Ma3(GNb2(GNb3Ab4GNb6)Ma6)Mb4GNb4(Fa6)GN;Asn
1044	Fa3(Ab4)GNb2Ma3(GNb2(GNb3Ab4GNb6)Ma6)Mb4GNb4(Fa6)GN;Asn
1045	Ab4GNb2Ma3(GNb2(Fa3(GNb3Ab4)GNb6)Ma6)Mb4GNb4(Fa6)GN;Asn
1046	Aa3Ab4GNb2Ma3(GNb2(GNb3Ab4GNb6)Ma6)Mb4GNb4(Fa6)GN;Asn
1047	NNa3Ab4GNb2Ma3(GNb2(NNa3Ab4GNb6)Ma6)Mb4GNb4(Fa6)GN;Asn
1048	Fa3(NNa3Ab4)GNb2Ma3(GNb2(Ab4GNb6)Ma6)Mb4GNb4(Fa6)GN;Asn
1049	NNa3Ab4GNb2Ma3(GNb2(Fa3(Ab4)GNb6)Ma6)Mb4GNb4(Fa6)GN;Asn
1050	NNa3Ab4GNb2Ma3(GNb2(Aa3Ab4GNb6)Ma6)Mb4GNb4(Fa6)GN;Asn
1051	Fa3(Ab4)GNb2Ma3(GNb2(NNa3Ab4GNb6)Ma6)Mb4GNb4(Fa6)GN;Asn
1052	Ab4GNb2Ma3(GNb2(Fa3(NNa3Ab4)GNb6)Ma6)Mb4GNb4(Fa6)GN;Asn
1053	Aa3Ab4GNb2Ma3(GNb2(NNa3Ab4GNb6)Ma6)Mb4GNb4(Fa6)GN;Asn
1054	Fa3(Ab4)GNb2Ma3(GNb2(Fa3(Ab4)GNb6)Ma6)Mb4GNb4(Fa6)GN;Asn
1055	Fa3(Ab4)GNb2Ma3(GNb2(Aa3Ab4GNb6)Ma6)Mb4GNb4(Fa6)GN;Asn
1056	Aa3Ab4GNb2Ma3(GNb2(Fa3(Ab4)GNb6)Ma6)Mb4GNb4(Fa6)GN;Asn
1057	Fa3(Aa3Ab4)GNb2Ma3(GNb2(Ab4GNb6)Ma6)Mb4GNb4(Fa6)GN;Asn
1058	Aa3Ab4GNb2Ma3(GNb2(Aa3Ab4GNb6)Ma6)Mb4GNb4(Fa6)GN;Asn
1059	Ab4GNb2Ma3(GNb2(Fa3(Aa3Ab4)GNb6)Ma6)Mb4GNb4(Fa6)GN;Asn
1060	GNb2Ma3(Ab4GNb3Ab4GNb2(Ab4GNb6)Ma6)Mb4GNb4(Fa6)GN;Asn
1061	GNb2Ma3(NNa3Ab4GNb3Ab4GNb2(GNb6)Ma6)Mb4GNb4(Fa6)GN;Asn
1062	GNb2Ma3(GNb3Ab4GNb2(GNb3Ab4GNb6)Ma6)Mb4GNb4(Fa6)GN;Asn
1063	GNb2Ma3(GNb3Ab4GNb2(NNa3Ab4GNb6)Ma6)Mb4GNb4(Fa6)GN;Asn
1064	GNb2Ma3(GNb3Ab4GNb2(Fa3(Ab4)GNb6)Ma6)Mb4GNb4(Fa6)GN;Asn
1065	GNb2Ma3(GNb3Ab4GNb2(Aa3Ab4GNb6)Ma6)Mb4GNb4(Fa6)GN;Asn
1066	GNb2Ma3(Ab4GNb2(Ab4GNb3Ab4GNb6)Ma6)Mb4GNb4(Fa6)GN;Asn
1067	GNb2Ma3(NNa3Ab4GNb2(GNb3Ab4GNb6)Ma6)Mb4GNb4(Fa6)GN;Asn
1068	GNb2Ma3(Fa3(Ab4)GNb2(GNb3Ab4GNb6)Ma6)Mb4GNb4(Fa6)GN;Asn
1069	GNb2Ma3(Aa3Ab4GNb2(GNb3Ab4GNb6)Ma6)Mb4GNb4(Fa6)GN;Asn
1070	GNb2Ma3(NNa3Ab4GNb2(NNa3Ab4GNb6)Ma6)Mb4GNb4(Fa6)GN;Asn
1071	GNb2Ma3(Fa3(NNa3Ab4)GNb2(Ab4GNb6)Ma6)Mb4GNb4(Fa6)GN;Asn
1072	GNb2Ma3(NNa3Ab4GNb2(Fa3(Ab4)GNb6)Ma6)Mb4GNb4(Fa6)GN;Asn
1073	GNb2Ma3(NNa3Ab4GNb2(Aa3Ab4GNb6)Ma6)Mb4GNb4(Fa6)GN;Asn
1074	GNb2Ma3(Fa3(Ab4)GNb2(NNa3Ab4GNb6)Ma6)Mb4GNb4(Fa6)GN;Asn
1075	GNb2Ma3(Ab4GNb2(Fa3(NNa3Ab4)GNb6)Ma6)Mb4GNb4(Fa6)GN;Asn
1076	GNb2Ma3(Aa3Ab4GNb2(NNa3Ab4GNb6)Ma6)Mb4GNb4(Fa6)GN;Asn
1077	GNb2Ma3(Fa3(Ab4)GNb2(Aa3Ab4GNb6)Ma6)Mb4GNb4(Fa6)GN;Asn
1078	GNb2Ma3(Aa3Ab4GNb2(Fa3(Ab4)GNb6)Ma6)Mb4GNb4(Fa6)GN;Asn
1079	GNb2Ma3(Aa3Ab4GNb2(Aa3Ab4GNb6)Ma6)Mb4GNb4(Fa6)GN;Asn
1080	GNb2Ma3(GNb2(GNb3Ab4GNb3Ab4GNb6)Ma6)Mb4GNb4(Fa6)GN;Asn
1081	GNb2Ma3(GNb2(NNa3Ab4GNb3Ab4GNb6)Ma6)Mb4GNb4(Fa6)GN;Asn
1082	GNb2Ma3(GNb2(Fa3(Ab4)GNb3Ab4GNb6)Ma6)Mb4GNb4(Fa6)GN;Asn
1083	GNb2Ma3(GNb2(Aa3Ab4GNb3Ab4GNb6)Ma6)Mb4GNb4(Fa6)GN;Asn
1084	NNa3Ab4GNb3Ab4GNb2Ma3(Ab4GNb2Ma6)Mb4GNb4(Fa6)GN;Asn
1085	Ab4GNb3Ab4GNb2Ma3(NNa3Ab4GNb2Ma6)Mb4GNb4(Fa6)GN;Asn
1086	NNa3Ab4GNb2Ma3(Ab4GNb3Ab4GNb2Ma6)Mb4GNb4(Fa6)GN;Asn
1087	Ab4GNb2Ma3(NNa3Ab4GNb3Ab4GNb2Ma6)Mb4GNb4(Fa6)GN;Asn
1088	Aa3Ab4GNb2Ma3(Ab4GNb3Ab4GNb2Ma6)Mb4GNb4(Fa6)GN;Asn
1089	Fa3(NNa3Ab4)GNb2Ma3(NNa3Ab4GNb2Ma6)Mb4GNb4(Fa6)GN;Asn
1090	NNa3Ab4GNb2Ma3(Fa3(NNa3Ab4)GNb2Ma6)Mb4GNb4(Fa6)GN;Asn
1091	Fa3(NNa3Ab4)GNb2Ma3(Fa3(Ab4)GNb2Ma6)Mb4GNb4(Fa6)GN;Asn
1092	Fa3(Ab4)GNb2Ma3(Fa3(NNa3Ab4)GNb2Ma6)Mb4GNb4(Fa6)GN;Asn
1093	Fa3(Ab4)GNb2Ma3(Fa3(Aa3Ab4)GNb2Ma6)Mb4GNb4(Fa6)GN;Asn
1094	Fa3(Aa3Ab4)GNb2Ma3(Fa3(Ab4)GNb2Ma6)Mb4GNb4(Fa6)GN;Asn
1095	NNa3Ab4GNb2(Ab4GNb4)Ma3(GNb4)(Ab4GNb2Ma6)Mb4GNb4GN;Asn
1096	Ab4GNb2(NNa3Ab4GNb4)Ma3(GNb4)(Ab4GNb2Ma6)Mb4GNb4GN;Asn
1097	Ab4GNb2(Ab4GNb4)Ma3(GNb4)(NNa3Ab4GNb2Ma6)Mb4GNb4GN;Asn
1098	NNa3Ab4GNb2(NNa3Ab4GNb4)Ma3(GNb4)(GNb2Ma6)Mb4GNb4GN;Asn
1099	Ab4GNb2(Ab4GNb4)Ma3(GNb4)(Ab4GNb2(GNb6)Ma6)Mb4GNb4GN;Asn
1100	Ab4GNb2(Ab4GNb4)Ma3(GNb4)(GNb2(Ab4GNb6)Ma6)Mb4GNb4GN;Asn
1101	NNa3Ab4GNb2(Ab4GNb4)Ma3(GNb4)(GNb2(GNb6)Ma6)Mb4GNb4GN;Asn
1102	Ab4GNb2(NNa3Ab4GNb4)Ma3(GNb4)(GNb2(GNb6)Ma6)Mb4GNb4GN;Asn
1103	Aa3Ab4GNb2(Ab4GNb4)Ma3(GNb4)(GNb2(GNb6)Ma6)Mb4GNb4GN;Asn
1104	Ab4GNb2(Aa3Ab4GNb4)Ma3(GNb4)(GNb2(GNb6)Ma6)Mb4GNb4GN;Asn
1105	Ab4GNb2(GNb4)Ma3(GNb4)(Ab4GNb2(Ab4GNb6)Ma6)Mb4GNb4GN;Asn
1106	NNa3Ab4GNb2(GNb4)Ma3(GNb4)(Ab4GNb2(GNb6)Ma6)Mb4GNb4GN;Asn
1107	Ab4GNb2(GNb4)Ma3(GNb4)(NNa3Ab4GNb2(GNb6)Ma6)Mb4GNb4GN;Asn
1108	NNa3Ab4GNb2(GNb4)Ma3(GNb4)(GNb2(Ab4GNb6)Ma6)Mb4GNb4GN;Asn
1109	Ab4GNb2(GNb4)Ma3(GNb4)(GNb2(NNa3Ab4GNb6)Ma6)Mb4GNb4GN;Asn
1110	Aa3Ab4GNb2(GNb4)Ma3(GNb4)(GNb2(Ab4GNb6)Ma6)Mb4GNb4GN;Asn
1111	Ab4GNb2(GNb4)Ma3(GNb4)(GNb2(Aa3Ab4GNb6)Ma6)Mb4GNb4GN;Asn
1112	GNb2(Ab4GNb4)Ma3(GNb4)(Ab4GNb2(Ab4GNb6)Ma6)Mb4GNb4GN;Asn
1113	GNb2(NNa3Ab4GNb4)Ma3(GNb4)(Ab4GNb2(GNb6)Ma6)Mb4GNb4GN;Asn
1114	GNb2(Ab4GNb4)Ma3(GNb4)(NNa3Ab4GNb2(GNb6)Ma6)Mb4GNb4GN;Asn
1115	GNb2(Ab4GNb4)Ma3(GNb4)(GNb2(GNb3Ab4GNb6)Ma6)Mb4GNb4GN;Asn
1116	GNb2(NNa3Ab4GNb4)Ma3(GNb4)(GNb2(Ab4GNb6)Ma6)Mb4GNb4GN;Asn
1117	GNb2(Ab4GNb4)Ma3(GNb4)(GNb2(NNa3Ab4GNb6)Ma6)Mb4GNb4GN;Asn
1118	GNb2(Aa3Ab4GNb4)Ma3(GNb4)(GNb2(Ab4GNb6)Ma6)Mb4GNb4GN;Asn
1119	GNb2(Ab4GNb4)Ma3(GNb4)(GNb2(Aa3Ab4GNb6)Ma6)Mb4GNb4GN;Asn
1120	GNb2(GNb4)Ma3(GNb4)(NNa3Ab4GNb2(Ab4GNb6)Ma6)Mb4GNb4GN;Asn
1121	GNb2(GNb4)Ma3(GNb4)(Ab4GNb2(NNa3Ab4GNb6)Ma6)Mb4GNb4GN;Asn
1122	Ab4GNb3Ab4GNb2(Ab4GNb4)Ma3(GNb2(GNb6)Ma6)Mb4GNb4GN;Asn
1123	Ab4GNb3Ab4GNb2(GNb4)Ma3(Ab4GNb2(GNb6)Ma6)Mb4GNb4GN;Asn
1124	Ab4GNb3Ab4GNb2(GNb4)Ma3(GNb2(Ab4GNb6)Ma6)Mb4GNb4GN;Asn
1125	GNb3Ab4GNb2(Ab4GNb4)Ma3(Ab4GNb2(GNb6)Ma6)Mb4GNb4GN;Asn
1126	GNb3Ab4GNb2(Ab4GNb4)Ma3(GNb2(Ab4GNb6)Ma6)Mb4GNb4GN;Asn
1127	GNb3Ab4GNb2(NNa3Ab4GNb4)Ma3(GNb2(GNb6)Ma6)Mb4GNb4GN;Asn
1128	GNb3Ab4GNb2(GNb4)Ma3(Ab4GNb2(Ab4GNb6)Ma6)Mb4GNb4GN;Asn
1129	Ab4GNb2(Ab4GNb3Ab4GNb4)Ma3(GNb2(GNb6)Ma6)Mb4GNb4GN;Asn
1130	Ab4GNb2(GNb3Ab4GNb4)Ma3(Ab4GNb2(GNb6)Ma6)Mb4GNb4GN;Asn
1131	Ab4GNb2(GNb3Ab4GNb4)Ma3(GNb2(Ab4GNb6)Ma6)Mb4GNb4GN;Asn
1132	NNa3Ab4GNb2(GNb3Ab4GNb4)Ma3(GNb2(GNb6)Ma6)Mb4GNb4GN;Asn
1133	Ab4GNb2(Ab4GNb4)Ma3(GNb3Ab4GNb2(GNb6)Ma6)Mb4GNb4GN;Asn
1134	Ab4GNb2(Ab4GNb4)Ma3(Ab4GNb2(Ab4GNb6)Ma6)Mb4GNb4GN;Asn
1135	NNa3Ab4GNb2(Ab4GNb4)Ma3(Ab4GNb2(GNb6)Ma6)Mb4GNb4GN;Asn
1136	Ab4GNb2(NNa3Ab4GNb4)Ma3(Ab4GNb2(GNb6)Ma6)Mb4GNb4GN;Asn
1137	Ab4GNb2(Ab4GNb4)Ma3(NNa3Ab4GNb2(GNb6)Ma6)Mb4GNb4GN;Asn
1138	Fa3(Ab4)GNb2(Ab4GNb4)Ma3(Ab4GNb2(GNb6)Ma6)Mb4GNb4GN;Asn
1139	Ab4GNb2(Fa3(Ab4)GNb4)Ma3(Ab4GNb2(GNb6)Ma6)Mb4GNb4GN;Asn
1140	Ab4GNb2(Ab4GNb4)Ma3(Fa3(Ab4)GNb2(GNb6)Ma6)Mb4GNb4GN;Asn
1141	Aa3Ab4GNb2(Ab4GNb4)Ma3(Ab4GNb2(GNb6)Ma6)Mb4GNb4GN;Asn
1142	Ab4GNb2(Aa3Ab4GNb4)Ma3(Ab4GNb2(GNb6)Ma6)Mb4GNb4GN;Asn
1143	Ab4GNb2(Ab4GNb4)Ma3(Aa3Ab4GNb2(GNb6)Ma6)Mb4GNb4GN;Asn
1144	Ab4GNb2(Ab4GNb4)Ma3(GNb2(GNb3Ab4GNb6)Ma6)Mb4GNb4GN;Asn
1145	NNa3Ab4GNb2(Ab4GNb4)Ma3(GNb2(Ab4GNb6)Ma6)Mb4GNb4GN;Asn
1146	Ab4GNb2(NNa3Ab4GNb4)Ma3(GNb2(Ab4GNb6)Ma6)Mb4GNb4GN;Asn
1147	Ab4GNb2(Ab4GNb4)Ma3(GNb2(NNa3Ab4GNb6)Ma6)Mb4GNb4GN;Asn
1148	Fa3(Ab4)GNb2(Ab4GNb4)Ma3(GNb2(Ab4GNb6)Ma6)Mb4GNb4GN;Asn
1149	Ab4GNb2(Fa3(Ab4)GNb4)Ma3(GNb2(Ab4GNb6)Ma6)Mb4GNb4GN;Asn
1150	Ab4GNb2(Ab4GNb4)Ma3(GNb2(Fa3(Ab4)GNb6)Ma6)Mb4GNb4GN;Asn
1151	Aa3Ab4GNb2(Ab4GNb4)Ma3(GNb2(Ab4GNb6)Ma6)Mb4GNb4GN;Asn
1152	Ab4GNb2(Aa3Ab4GNb4)Ma3(GNb2(Ab4GNb6)Ma6)Mb4GNb4GN;Asn
1153	Ab4GNb2(Ab4GNb4)Ma3(GNb2(Aa3Ab4GNb6)Ma6)Mb4GNb4GN;Asn
1154	NNa3Ab4GNb2(NNa3Ab4GNb4)Ma3(GNb2(GNb6)Ma6)Mb4GNb4GN;Asn
1155	Fa3(NNa3Ab4)GNb2(Ab4GNb4)Ma3(GNb2(GNb6)Ma6)Mb4GNb4GN;Asn
1156	NNa3Ab4GNb2(Fa3(Ab4)GNb4)Ma3(GNb2(GNb6)Ma6)Mb4GNb4GN;Asn
1157	NNa3Ab4GNb2(Aa3Ab4GNb4)Ma3(GNb2(GNb6)Ma6)Mb4GNb4GN;Asn
1158	Fa3(Ab4)GNb2(NNa3Ab4GNb4)Ma3(GNb2(GNb6)Ma6)Mb4GNb4GN;Asn
1159	Ab4GNb2(Fa3(NNa3Ab4)GNb4)Ma3(GNb2(GNb6)Ma6)Mb4GNb4GN;Asn
1160	Aa3Ab4GNb2(NNa3Ab4GNb4)Ma3(GNb2(GNb6)Ma6)Mb4GNb4GN;Asn
1161	Aa3Ab4GNb2(Aa3Ab4GNb4)Ma3(GNb2(GNb6)Ma6)Mb4GNb4GN;Asn
1162	Ab4GNb2(GNb4)Ma3(Ab4GNb3Ab4GNb2(GNb6)Ma6)Mb4GNb4GN;Asn
1163	Ab4GNb2(GNb4)Ma3(GNb3Ab4GNb2(Ab4GNb6)Ma6)Mb4GNb4GN;Asn
1164	NNa3Ab4GNb2(GNb4)Ma3(GNb3Ab4GNb2(GNb6)Ma6)Mb4GNb4GN;Asn
1165	Ab4GNb2(GNb4)Ma3(Ab4GNb2(GNb3Ab4GNb6)Ma6)Mb4GNb4GN;Asn
1166	NNa3Ab4GNb2(GNb4)Ma3(Ab4GNb2(Ab4GNb6)Ma6)Mb4GNb4GN;Asn
1167	Ab4GNb2(GNb4)Ma3(NNa3Ab4GNb2(Ab4GNb6)Ma6)Mb4GNb4GN;Asn
1168	Ab4GNb2(GNb4)Ma3(Ab4GNb2(NNa3Ab4GNb6)Ma6)Mb4GNb4GN;Asn
1169	Fa3(Ab4)GNb2(GNb4)Ma3(Ab4GNb2(Ab4GNb6)Ma6)Mb4GNb4GN;Asn
1170	Ab4GNb2(GNb4)Ma3(Fa3(Ab4)GNb2(Ab4GNb6)Ma6)Mb4GNb4GN;Asn
1171	Ab4GNb2(GNb4)Ma3(Ab4GNb2(Fa3(Ab4)GNb6)Ma6)Mb4GNb4GN;Asn
1172	Aa3Ab4GNb2(GNb4)Ma3(Ab4GNb2(Ab4GNb6)Ma6)Mb4GNb4GN;Asn
1173	Ab4GNb2(GNb4)Ma3(Aa3Ab4GNb2(Ab4GNb6)Ma6)Mb4GNb4GN;Asn
1174	Ab4GNb2(GNb4)Ma3(Ab4GNb2(Aa3Ab4GNb6)Ma6)Mb4GNb4GN;Asn
1175	NNa3Ab4GNb2(GNb4)Ma3(NNa3Ab4GNb2(GNb6)Ma6)Mb4GNb4GN;Asn
1176	NNa3Ab4GNb2(GNb4)Ma3(Aa3Ab4GNb2(GNb6)Ma6)Mb4GNb4GN;Asn
1177	Aa3Ab4GNb2(GNb4)Ma3(NNa3Ab4GNb2(GNb6)Ma6)Mb4GNb4GN;Asn
1178	Ab4GNb2(GNb4)Ma3(GNb2(Ab4GNb3Ab4GNb6)Ma6)Mb4GNb4GN;Asn
1179	NNa3Ab4GNb2(GNb4)Ma3(GNb2(GNb3Ab4GNb6)Ma6)Mb4GNb4GN;Asn
1180	NNa3Ab4GNb2(GNb4)Ma3(GNb2(NNa3Ab4GNb6)Ma6)Mb4GNb4GN;Asn
1181	Fa3(NNa3Ab4)GNb2(GNb4)Ma3(GNb2(Ab4GNb6)Ma6)Mb4GNb4GN;Asn
1182	NNa3Ab4GNb2(GNb4)Ma3(GNb2(Fa3(Ab4)GNb6)Ma6)Mb4GNb4GN;Asn
1183	NNa3Ab4GNb2(GNb4)Ma3(GNb2(Aa3Ab4GNb6)Ma6)Mb4GNb4GN;Asn
1184	Fa3(Ab4)GNb2(GNb4)Ma3(GNb2(NNa3Ab4GNb6)Ma6)Mb4GNb4GN;Asn
1185	Ab4GNb2(GNb4)Ma3(GNb2(Fa3(NNa3Ab4)GNb6)Ma6)Mb4GNb4GN;Asn
1186	Aa3Ab4GNb2(GNb4)Ma3(GNb2(NNa3Ab4GNb6)Ma6)Mb4GNb4GN;Asn
1187	GNb2(Ab4GNb3Ab4GNb4)Ma3(Ab4GNb2(GNb6)Ma6)Mb4GNb4GN;Asn
1188	GNb2(Ab4GNb3Ab4GNb4)Ma3(GNb2(Ab4GNb6)Ma6)Mb4GNb4GN;Asn
1189	GNb2(NNa3Ab4GNb3Ab4GNb4)Ma3(GNb2(GNb6)Ma6)Mb4GNb4GN;Asn
1190	GNb2(GNb3Ab4GNb4)Ma3(Ab4GNb2(Ab4GNb6)Ma6)Mb4GNb4GN;Asn
1191	GNb2(GNb3Ab4GNb4)Ma3(GNb2(NNa3Ab4GNb6)Ma6)Mb4GNb4GN;Asn
1192	GNb2(Ab4GNb4)Ma3(Ab4GNb3Ab4GNb2(GNb6)Ma6)Mb4GNb4GN;Asn
1193	GNb2(Ab4GNb4)Ma3(GNb3Ab4GNb2(Ab4GNb6)Ma6)Mb4GNb4GN;Asn
1194	GNb2(NNa3Ab4GNb4)Ma3(GNb3Ab4GNb2(GNb6)Ma6)Mb4GNb4GN;Asn
1195	GNb2(Ab4GNb4)Ma3(Ab4GNb2(GNb3Ab4GNb6)Ma6)Mb4GNb4GN;Asn
1196	GNb2(NNa3Ab4GNb4)Ma3(Ab4GNb2(Ab4GNb6)Ma6)Mb4GNb4GN;Asn
1197	GNb2(Ab4GNb4)Ma3(NNa3Ab4GNb2(Ab4GNb6)Ma6)Mb4GNb4GN;Asn
1198	GNb2(Ab4GNb4)Ma3(Ab4GNb2(NNa3Ab4GNb6)Ma6)Mb4GNb4GN;Asn
1199	GNb2(Fa3(Ab4)GNb4)Ma3(Ab4GNb2(Ab4GNb6)Ma6)Mb4GNb4GN;Asn
1200	GNb2(Ab4GNb4)Ma3(Fa3(Ab4)GNb2(Ab4GNb6)Ma6)Mb4GNb4GN;Asn
1201	GNb2(Ab4GNb4)Ma3(Ab4GNb2(Fa3(Ab4)GNb6)Ma6)Mb4GNb4GN;Asn
1202	GNb2(Aa3Ab4GNb4)Ma3(Ab4GNb2(Ab4GNb6)Ma6)Mb4GNb4GN;Asn
1203	GNb2(Ab4GNb4)Ma3(Aa3Ab4GNb2(Ab4GNb6)Ma6)Mb4GNb4GN;Asn
1204	GNb2(Ab4GNb4)Ma3(Ab4GNb2(Aa3Ab4GNb6)Ma6)Mb4GNb4GN;Asn
1205	GNb2(NNa3Ab4GNb4)Ma3(NNa3Ab4GNb2(GNb6)Ma6)Mb4GNb4GN;Asn
1206	GNb2(Fa3(NNa3Ab4)GNb4)Ma3(Ab4GNb2(GNb6)Ma6)Mb4GNb4GN;Asn
1207	GNb2(NNa3Ab4GNb4)Ma3(Fa3(Ab4)GNb2(GNb6)Ma6)Mb4GNb4GN;Asn
1208	GNb2(NNa3Ab4GNb4)Ma3(Aa3Ab4GNb2(GNb6)Ma6)Mb4GNb4GN;Asn
1209	GNb2(Fa3(Ab4)GNb4)Ma3(NNa3Ab4GNb2(GNb6)Ma6)Mb4GNb4GN;Asn
1210	GNb2(Aa3Ab4GNb4)Ma3(NNa3Ab4GNb2(GNb6)Ma6)Mb4GNb4GN;Asn
1211	GNb2(Ab4GNb4)Ma3(GNb2(Ab4GNb3Ab4GNb6)Ma6)Mb4GNb4GN;Asn
1212	GNb2(NNa3Ab4GNb4)Ma3(GNb2(GNb3Ab4GNb6)Ma6)Mb4GNb4GN;Asn
1213	GNb2(Aa3Ab4GNb4)Ma3(GNb2(GNb3Ab4GNb6)Ma6)Mb4GNb4GN;Asn
1214	GNb2(NNa3Ab4GNb4)Ma3(GNb2(NNa3Ab4GNb6)Ma6)Mb4GNb4GN;Asn
1215	GNb2(Fa3(NNa3Ab4)GNb4)Ma3(GNb2(Ab4GNb6)Ma6)Mb4GNb4GN;Asn
1216	GNb2(NNa3Ab4GNb4)Ma3(GNb2(Fa3(Ab4)GNb6)Ma6)Mb4GNb4GN;Asn
1217	GNb2(NNa3Ab4GNb4)Ma3(GNb2(Aa3Ab4GNb6)Ma6)Mb4GNb4GN;Asn
1218	GNb2(Fa3(Ab4)GNb4)Ma3(GNb2(NNa3Ab4GNb6)Ma6)Mb4GNb4GN;Asn
1219	GNb2(Ab4GNb4)Ma3(GNb2(Fa3(NNa3Ab4)GNb6)Ma6)Mb4GNb4GN;Asn
1220	GNb2(Aa3Ab4GNb4)Ma3(GNb2(NNa3Ab4GNb6)Ma6)Mb4GNb4GN;Asn
1221	GNb2(Aa3Ab4GNb4)Ma3(GNb2(Aa3Ab4GNb6)Ma6)Mb4GNb4GN;Asn
1222	GNb2(GNb4)Ma3(Ab4GNb3Ab4GNb2(Ab4GNb6)Ma6)Mb4GNb4GN;Asn
1223	GNb2(GNb4)Ma3(GNb3Ab4GNb2(NNa3Ab4GNb6)Ma6)Mb4GNb4GN;Asn
1224	GNb2(GNb4)Ma3(Ab4GNb2(Ab4GNb3Ab4GNb6)Ma6)Mb4GNb4GN;Asn
1225	GNb2(GNb4)Ma3(NNa3Ab4GNb2(GNb3Ab4GNb6)Ma6)Mb4GNb4GN;Asn
1226	GNb2(GNb4)Ma3(NNa3Ab4GNb2(NNa3Ab4GNb6)Ma6)Mb4GNb4GN;Asn
1227	GNb2(GNb4)Ma3(NNa3Ab4GNb2(Fa3(Ab4)GNb6)Ma6)Mb4GNb4GN;Asn
1228	GNb2(GNb4)Ma3(NNa3Ab4GNb2(Aa3Ab4GNb6)Ma6)Mb4GNb4GN;Asn
1229	GNb2(GNb4)Ma3(Fa3(Ab4)GNb2(NNa3Ab4GNb6)Ma6)Mb4GNb4GN;Asn
1230	GNb2(GNb4)Ma3(Aa3Ab4GNb2(NNa3Ab4GNb6)Ma6)Mb4GNb4GN;Asn
1231	GNb2(GNb4)Ma3(GNb2(NNa3Ab4GNb3Ab4GNb6)Ma6)Mb4GNb4GN;Asn
1232	Ab4GNb3Ab4GNb2(Ab4GNb4)Ma3(Ab4GNb2Ma6)Mb4GNb4GN;Asn
1233	NNa3Ab4GNb3Ab4GNb2(Ab4GNb4)Ma3(GNb2Ma6)Mb4GNb4GN;Asn
1234	Ab4GNb3Ab4GNb2(NNa3Ab4GNb4)Ma3(GNb2Ma6)Mb4GNb4GN;Asn
1235	GNb3Ab4GNb2(NNa3Ab4GNb4)Ma3(Ab4GNb2Ma6)Mb4GNb4GN;Asn
1236	GNb3Ab4GNb2(Ab4GNb4)Ma3(NNa3Ab4GNb2Ma6)Mb4GNb4GN;Asn
1237	Ab4GNb2(Ab4GNb3Ab4GNb4)Ma3(Ab4GNb2Ma6)Mb4GNb4GN;Asn
1238	NNa3Ab4GNb2(Ab4GNb3Ab4GNb4)Ma3(GNb2Ma6)Mb4GNb4GN;Asn
1239	Ab4GNb2(NNa3Ab4GNb3Ab4GNb4)Ma3(GNb2Ma6)Mb4GNb4GN;Asn
1240	NNa3Ab4GNb2(GNb3Ab4GNb4)Ma3(Ab4GNb2Ma6)Mb4GNb4GN;Asn
1241	Ab4GNb2(GNb3Ab4GNb4)Ma3(NNa3Ab4GNb2Ma6)Mb4GNb4GN;Asn
1242	Ab4GNb2(Ab4GNb4)Ma3(Ab4GNb3Ab4GNb2Ma6)Mb4GNb4GN;Asn
1243	NNa3Ab4GNb2(Ab4GNb4)Ma3(GNb3Ab4GNb2Ma6)Mb4GNb4GN;Asn
1244	Ab4GNb2(NNa3Ab4GNb4)Ma3(GNb3Ab4GNb2Ma6)Mb4GNb4GN;Asn
1245	NNa3Ab4GNb2(NNa3Ab4GNb4)Ma3(Ab4GNb2Ma6)Mb4GNb4GN;Asn
1246	NNa3Ab4GNb2(Ab4GNb4)Ma3(NNa3Ab4GNb2Ma6)Mb4GNb4GN;Asn
1247	Fa3(NNa3Ab4)GNb2(Ab4GNb4)Ma3(Ab4GNb2Ma6)Mb4GNb4GN;Asn
1248	NNa3Ab4GNb2(Fa3(Ab4)GNb4)Ma3(Ab4GNb2Ma6)Mb4GNb4GN;Asn
1249	NNa3Ab4GNb2(Ab4GNb4)Ma3(Fa3(Ab4)GNb2Ma6)Mb4GNb4GN;Asn
1250	NNa3Ab4GNb2(Aa3Ab4GNb4)Ma3(Ab4GNb2Ma6)Mb4GNb4GN;Asn
1251	NNa3Ab4GNb2(Ab4GNb4)Ma3(Aa3Ab4GNb2Ma6)Mb4GNb4GN;Asn
1252	Ab4GNb2(NNa3Ab4GNb4)Ma3(NNa3Ab4GNb2Ma6)Mb4GNb4GN;Asn
1253	Fa3(Ab4)GNb2(NNa3Ab4GNb4)Ma3(Ab4GNb2Ma6)Mb4GNb4GN;Asn
1254	Ab4GNb2(Fa3(NNa3Ab4)GNb4)Ma3(Ab4GNb2Ma6)Mb4GNb4GN;Asn
1255	Ab4GNb2(NNa3Ab4GNb4)Ma3(Fa3(Ab4)GNb2Ma6)Mb4GNb4GN;Asn
1256	Aa3Ab4GNb2(NNa3Ab4GNb4)Ma3(Ab4GNb2Ma6)Mb4GNb4GN;Asn
1257	Ab4GNb2(NNa3Ab4GNb4)Ma3(Aa3Ab4GNb2Ma6)Mb4GNb4GN;Asn
1258	Fa3(Ab4)GNb2(Ab4GNb4)Ma3(NNa3Ab4GNb2Ma6)Mb4GNb4GN;Asn
1259	Ab4GNb2(Fa3(Ab4)GNb4)Ma3(NNa3Ab4GNb2Ma6)Mb4GNb4GN;Asn
1260	Ab4GNb2(Ab4GNb4)Ma3(Fa3(NNa3Ab4)GNb2Ma6)Mb4GNb4GN;Asn
1261	Aa3Ab4GNb2(Ab4GNb4)Ma3(NNa3Ab4GNb2Ma6)Mb4GNb4GN;Asn
1262	Ab4GNb2(Aa3Ab4GNb4)Ma3(NNa3Ab4GNb2Ma6)Mb4GNb4GN;Asn
1263	Aa3Ab4GNb2(Aa3Ab4GNb4)Ma3(Ab4GNb2Ma6)Mb4GNb4GN;Asn
1264	Aa3Ab4GNb2(Ab4GNb4)Ma3(Aa3Ab4GNb2Ma6)Mb4GNb4GN;Asn
1265	Ab4GNb2(Aa3Ab4GNb4)Ma3(Aa3Ab4GNb2Ma6)Mb4GNb4GN;Asn
1266	Ab4GNb2Ma3(GNb4)(Ab4GNb3Ab4GNb2(GNb6)Ma6)Mb4GNb4GN;Asn
1267	Ab4GNb2Ma3(GNb4)(GNb3Ab4GNb2(Ab4GNb6)Ma6)Mb4GNb4GN;Asn
1268	Ab4GNb2Ma3(GNb4)(Ab4GNb2(GNb3Ab4GNb6)Ma6)Mb4GNb4GN;Asn
1269	NNa3Ab4GNb2Ma3(GNb4)(Ab4GNb2(Ab4GNb6)Ma6)Mb4GNb4GN;Asn
1270	Ab4GNb2Ma3(GNb4)(NNa3Ab4GNb2(Ab4GNb6)Ma6)Mb4GNb4GN;Asn
1271	Ab4GNb2Ma3(GNb4)(Ab4GNb2(NNa3Ab4GNb6)Ma6)Mb4GNb4GN;Asn
1272	Fa3(Ab4)GNb2Ma3(GNb4)(Ab4GNb2(Ab4GNb6)Ma6)Mb4GNb4GN;Asn
1273	Ab4GNb2Ma3(GNb4)(Fa3(Ab4)GNb2(Ab4GNb6)Ma6)Mb4GNb4GN;Asn
1274	Ab4GNb2Ma3(GNb4)(Ab4GNb2(Fa3(Ab4)GNb6)Ma6)Mb4GNb4GN;Asn
1275	Aa3Ab4GNb2Ma3(GNb4)(Ab4GNb2(Ab4GNb6)Ma6)Mb4GNb4GN;Asn
1276	Ab4GNb2Ma3(GNb4)(Aa3Ab4GNb2(Ab4GNb6)Ma6)Mb4GNb4GN;Asn
1277	Ab4GNb2Ma3(GNb4)(Ab4GNb2(Aa3Ab4GNb6)Ma6)Mb4GNb4GN;Asn
1278	NNa3Ab4GNb2Ma3(GNb4)(NNa3Ab4GNb2(GNb6)Ma6)Mb4GNb4GN;Asn
1279	Ab4GNb2Ma3(GNb4)(GNb2(Ab4GNb3Ab4GNb6)Ma6)Mb4GNb4GN;Asn
1280	NNa3Ab4GNb2Ma3(GNb4)(GNb2(GNb3Ab4GNb6)Ma6)Mb4GNb4GN;Asn
1281	NNa3Ab4GNb2Ma3(GNb4)(GNb2(NNa3Ab4GNb6)Ma6)Mb4GNb4GN;Asn
1282	NNa3Ab4GNb2Ma3(GNb4)(GNb2(Fa3(Ab4)GNb6)Ma6)Mb4GNb4GN;Asn
1283	NNa3Ab4GNb2Ma3(GNb4)(GNb2(Aa3Ab4GNb6)Ma6)Mb4GNb4GN;Asn
1284	Fa3(Ab4)GNb2Ma3(GNb4)(GNb2(NNa3Ab4GNb6)Ma6)Mb4GNb4GN;Asn
1285	Aa3Ab4GNb2Ma3(GNb4)(GNb2(NNa3Ab4GNb6)Ma6)Mb4GNb4GN;Asn
1286	GNb2Ma3(GNb4)(Ab4GNb3Ab4GNb2(Ab4GNb6)Ma6)Mb4GNb4GN;Asn
1287	GNb2Ma3(GNb4)(Ab4GNb2(Ab4GNb3Ab4GNb6)Ma6)Mb4GNb4GN;Asn
1288	GNb2Ma3(GNb4)(NNa3Ab4GNb2(NNa3Ab4GNb6)Ma6)Mb4GNb4GN;Asn
1289	Ab4GNb3Ab4GNb2Ma3(Ab4GNb2(Ab4GNb6)Ma6)Mb4GNb4GN;Asn
1290	NNa3Ab4GNb3Ab4GNb2Ma3(Ab4GNb2(GNb6)Ma6)Mb4GNb4GN;Asn
1291	Ab4GNb3Ab4GNb2Ma3(NNa3Ab4GNb2(GNb6)Ma6)Mb4GNb4GN;Asn
1292	Ab4GNb3Ab4GNb2Ma3(GNb2(GNb3Ab4GNb6)Ma6)Mb4GNb4GN;Asn
1293	NNa3Ab4GNb3Ab4GNb2Ma3(GNb2(Ab4GNb6)Ma6)Mb4GNb4GN;Asn
1294	Ab4GNb3Ab4GNb2Ma3(GNb2(NNa3Ab4GNb6)Ma6)Mb4GNb4GN;Asn
1295	Fa3(Ab4)GNb3Ab4GNb2Ma3(GNb2(Ab4GNb6)Ma6)Mb4GNb4GN;Asn
1296	Ab4GNb3Ab4GNb2Ma3(GNb2(Fa3(Ab4)GNb6)Ma6)Mb4GNb4GN;Asn
1297	Aa3Ab4GNb3Ab4GNb2Ma3(GNb2(Ab4GNb6)Ma6)Mb4GNb4GN;Asn
1298	Ab4GNb3Ab4GNb2Ma3(GNb2(Aa3Ab4GNb6)Ma6)Mb4GNb4GN;Asn
1299	GNb3Ab4GNb2Ma3(GNb3Ab4GNb2(Ab4GNb6)Ma6)Mb4GNb4GN;Asn
1300	GNb3Ab4GNb2Ma3(Ab4GNb2(GNb3Ab4GNb6)Ma6)Mb4GNb4GN;Asn
1301	GNb3Ab4GNb2Ma3(NNa3Ab4GNb2(Ab4GNb6)Ma6)Mb4GNb4GN;Asn
1302	GNb3Ab4GNb2Ma3(Ab4GNb2(NNa3Ab4GNb6)Ma6)Mb4GNb4GN;Asn
1303	GNb3Ab4GNb2Ma3(Aa3Ab4GNb2(Ab4GNb6)Ma6)Mb4GNb4GN;Asn
1304	GNb3Ab4GNb2Ma3(Ab4GNb2(Aa3Ab4GNb6)Ma6)Mb4GNb4GN;Asn
1305	Ab4GNb2Ma3(GNb3Ab4GNb3Ab4GNb2(GNb6)Ma6)Mb4GNb4GN;Asn
1306	Ab4GNb2Ma3(Ab4GNb3Ab4GNb2(Ab4GNb6)Ma6)Mb4GNb4GN;Asn
1307	NNa3Ab4GNb2Ma3(Ab4GNb3Ab4GNb2(GNb6)Ma6)Mb4GNb4GN;Asn
1308	Ab4GNb2Ma3(NNa3Ab4GNb3Ab4GNb2(GNb6)Ma6)Mb4GNb4GN;Asn
1309	Fa3(Ab4)GNb2Ma3(Ab4GNb3Ab4GNb2(GNb6)Ma6)Mb4GNb4GN;Asn
1310	Aa3Ab4GNb2Ma3(Ab4GNb3Ab4GNb2(GNb6)Ma6)Mb4GNb4GN;Asn
1311	Ab4GNb2Ma3(Aa3Ab4GNb3Ab4GNb2(GNb6)Ma6)Mb4GNb4GN;Asn
1312	Ab4GNb2Ma3(GNb3Ab4GNb2(GNb3Ab4GNb6)Ma6)Mb4GNb4GN;Asn
1313	NNa3Ab4GNb2Ma3(GNb3Ab4GNb2(Ab4GNb6)Ma6)Mb4GNb4GN;Asn
1314	Ab4GNb2Ma3(GNb3Ab4GNb2(NNa3Ab4GNb6)Ma6)Mb4GNb4GN;Asn
1315	Fa3(Ab4)GNb2Ma3(GNb3Ab4GNb2(Ab4GNb6)Ma6)Mb4GNb4GN;Asn
1316	Ab4GNb2Ma3(Fa3(GNb3Ab4)GNb2(Ab4GNb6)Ma6)Mb4GNb4GN;Asn
1317	Ab4GNb2Ma3(GNb3Ab4GNb2(Fa3(Ab4)GNb6)Ma6)Mb4GNb4GN;Asn
1318	Aa3Ab4GNb2Ma3(GNb3Ab4GNb2(Ab4GNb6)Ma6)Mb4GNb4GN;Asn
1319	Ab4GNb2Ma3(GNb3Ab4GNb2(Aa3Ab4GNb6)Ma6)Mb4GNb4GN;Asn
1320	Ab4GNb2Ma3(Ab4GNb2(Ab4GNb3Ab4GNb6)Ma6)Mb4GNb4GN;Asn
1321	NNa3Ab4GNb2Ma3(Ab4GNb2(GNb3Ab4GNb6)Ma6)Mb4GNb4GN;Asn
1322	Ab4GNb2Ma3(NNa3Ab4GNb2(GNb3Ab4GNb6)Ma6)Mb4GNb4GN;Asn
1323	Fa3(Ab4)GNb2Ma3(Ab4GNb2(GNb3Ab4GNb6)Ma6)Mb4GNb4GN;Asn
1324	Ab4GNb2Ma3(Fa3(Ab4)GNb2(GNb3Ab4GNb6)Ma6)Mb4GNb4GN;Asn
1325	Ab4GNb2Ma3(Ab4GNb2(Fa3(GNb3Ab4)GNb6)Ma6)Mb4GNb4GN;Asn
1326	Aa3Ab4GNb2Ma3(Ab4GNb2(GNb3Ab4GNb6)Ma6)Mb4GNb4GN;Asn
1327	Ab4GNb2Ma3(Aa3Ab4GNb2(GNb3Ab4GNb6)Ma6)Mb4GNb4GN;Asn
1328	NNa3Ab4GNb2Ma3(NNa3Ab4GNb2(Ab4GNb6)Ma6)Mb4GNb4GN;Asn
1329	NNa3Ab4GNb2Ma3(Ab4GNb2(NNa3Ab4GNb6)Ma6)Mb4GNb4GN;Asn
1330	Fa3(NNa3Ab4)GNb2Ma3(Ab4GNb2(Ab4GNb6)Ma6)Mb4GNb4GN;Asn
1331	NNa3Ab4GNb2Ma3(Fa3(Ab4)GNb2(Ab4GNb6)Ma6)Mb4GNb4GN;Asn
1332	NNa3Ab4GNb2Ma3(Ab4GNb2(Fa3(Ab4)GNb6)Ma6)Mb4GNb4GN;Asn
1333	NNa3Ab4GNb2Ma3(Aa3Ab4GNb2(Ab4GNb6)Ma6)Mb4GNb4GN;Asn
1334	NNa3Ab4GNb2Ma3(Ab4GNb2(Aa3Ab4GNb6)Ma6)Mb4GNb4GN;Asn
1335	Ab4GNb2Ma3(NNa3Ab4GNb2(NNa3Ab4GNb6)Ma6)Mb4GNb4GN;Asn
1336	Fa3(Ab4)GNb2Ma3(NNa3Ab4GNb2(Ab4GNb6)Ma6)Mb4GNb4GN;Asn
1337	Ab4GNb2Ma3(Fa3(NNa3Ab4)GNb2(Ab4GNb6)Ma6)Mb4GNb4GN;Asn
1338	Ab4GNb2Ma3(NNa3Ab4GNb2(Fa3(Ab4)GNb6)Ma6)Mb4GNb4GN;Asn
1339	Aa3Ab4GNb2Ma3(NNa3Ab4GNb2(Ab4GNb6)Ma6)Mb4GNb4GN;Asn
1340	Ab4GNb2Ma3(NNa3Ab4GNb2(Aa3Ab4GNb6)Ma6)Mb4GNb4GN;Asn
1341	Fa3(Ab4)GNb2Ma3(Ab4GNb2(NNa3Ab4GNb6)Ma6)Mb4GNb4GN;Asn
1342	Ab4GNb2Ma3(Fa3(Ab4)GNb2(NNa3Ab4GNb6)Ma6)Mb4GNb4GN;Asn
1343	Ab4GNb2Ma3(Ab4GNb2(Fa3(NNa3Ab4)GNb6)Ma6)Mb4GNb4GN;Asn
1344	Aa3Ab4GNb2Ma3(Ab4GNb2(NNa3Ab4GNb6)Ma6)Mb4GNb4GN;Asn
1345	Ab4GNb2Ma3(Aa3Ab4GNb2(NNa3Ab4GNb6)Ma6)Mb4GNb4GN;Asn
1346	Fa3(Ab4)GNb2Ma3(Fa3(Ab4)GNb2(Ab4GNb6)Ma6)Mb4GNb4GN;Asn
1347	Fa3(Ab4)GNb2Ma3(Ab4GNb2(Fa3(Ab4)GNb6)Ma6)Mb4GNb4GN;Asn
1348	Fa3(Ab4)GNb2Ma3(Aa3Ab4GNb2(Ab4GNb6)Ma6)Mb4GNb4GN;Asn
1349	Fa3(Ab4)GNb2Ma3(Ab4GNb2(Aa3Ab4GNb6)Ma6)Mb4GNb4GN;Asn
1350	Ab4GNb2Ma3(Fa3(Ab4)GNb2(Fa3(Ab4)GNb6)Ma6)Mb4GNb4GN;Asn
1351	Aa3Ab4GNb2Ma3(Fa3(Ab4)GNb2(Ab4GNb6)Ma6)Mb4GNb4GN;Asn
1352	Ab4GNb2Ma3(Fa3(Ab4)GNb2(Aa3Ab4GNb6)Ma6)Mb4GNb4GN;Asn
1353	Aa3Ab4GNb2Ma3(Ab4GNb2(Fa3(Ab4)GNb6)Ma6)Mb4GNb4GN;Asn
1354	Ab4GNb2Ma3(Aa3Ab4GNb2(Fa3(Ab4)GNb6)Ma6)Mb4GNb4GN;Asn
1355	Fa3(Aa3Ab4)GNb2Ma3(Ab4GNb2(Ab4GNb6)Ma6)Mb4GNb4GN;Asn
1356	Aa3Ab4GNb2Ma3(Aa3Ab4GNb2(Ab4GNb6)Ma6)Mb4GNb4GN;Asn
1357	Aa3Ab4GNb2Ma3(Ab4GNb2(Aa3Ab4GNb6)Ma6)Mb4GNb4GN;Asn
1358	Ab4GNb2Ma3(Fa3(Aa3Ab4)GNb2(Ab4GNb6)Ma6)Mb4GNb4GN;Asn
1359	Ab4GNb2Ma3(Aa3Ab4GNb2(Aa3Ab4GNb6)Ma6)Mb4GNb4GN;Asn
1360	Ab4GNb2Ma3(Ab4GNb2(Fa3(Aa3Ab4)GNb6)Ma6)Mb4GNb4GN;Asn
1361	Fa3(NNa3Ab4)GNb2Ma3(NNa3Ab4GNb2(GNb6)Ma6)Mb4GNb4GN;Asn
1362	NNa3Ab4GNb2Ma3(Fa3(NNa3Ab4)GNb2(GNb6)Ma6)Mb4GNb4GN;Asn
1363	GNb3Ab4GNb2Ma3(GNb2(Ab4GNb3Ab4GNb6)Ma6)Mb4GNb4GN;Asn
1364	Ab4GNb2Ma3(GNb2(GNb3Ab4GNb3Ab4GNb6)Ma6)Mb4GNb4GN;Asn
1365	NNa3Ab4GNb2Ma3(GNb2(Ab4GNb3Ab4GNb6)Ma6)Mb4GNb4GN;Asn
1366	Ab4GNb2Ma3(GNb2(NNa3Ab4GNb3Ab4GNb6)Ma6)Mb4GNb4GN;Asn
1367	Fa3(Ab4)GNb2Ma3(GNb2(Ab4GNb3Ab4GNb6)Ma6)Mb4GNb4GN;Asn
1368	Ab4GNb2Ma3(GNb2(Fa3(Ab4)GNb3Ab4GNb6)Ma6)Mb4GNb4GN;Asn
1369	Aa3Ab4GNb2Ma3(GNb2(Ab4GNb3Ab4GNb6)Ma6)Mb4GNb4GN;Asn
1370	Ab4GNb2Ma3(GNb2(Aa3Ab4GNb3Ab4GNb6)Ma6)Mb4GNb4GN;Asn
1371	Fa3(NNa3Ab4)GNb2Ma3(GNb2(GNb3Ab4GNb6)Ma6)Mb4GNb4GN;Asn
1372	NNa3Ab4GNb2Ma3(GNb2(Fa3(GNb3Ab4)GNb6)Ma6)Mb4GNb4GN;Asn
1373	Ab4GNb2Ma3(GNb2(Fa3(Ab4GNb3Ab4)GNb6)Ma6)Mb4GNb4GN;Asn
1374	Fa3(NNa3Ab4)GNb2Ma3(GNb2(NNa3Ab4GNb6)Ma6)Mb4GNb4GN;Asn
1375	NNa3Ab4GNb2Ma3(GNb2(Fa3(NNa3Ab4)GNb6)Ma6)Mb4GNb4GN;Asn
1376	Fa3(NNa3Ab4)GNb2Ma3(GNb2(Fa3(Ab4)GNb6)Ma6)Mb4GNb4GN;Asn
1377	Fa3(NNa3Ab4)GNb2Ma3(GNb2(Aa3Ab4GNb6)Ma6)Mb4GNb4GN;Asn
1378	NNa3Ab4GNb2Ma3(GNb2(Fa3(Aa3Ab4)GNb6)Ma6)Mb4GNb4GN;Asn
1379	Aa3Ab4GNb2Ma3(GNb2(Fa3(NNa3Ab4)GNb6)Ma6)Mb4GNb4GN;Asn
1380	Fa3(Aa3Ab4)GNb2Ma3(GNb2(NNa3Ab4GNb6)Ma6)Mb4GNb4GN;Asn
1381	GNb2Ma3(GNb3Ab4GNb3Ab4GNb2(Ab4GNb6)Ma6)Mb4GNb4GN;Asn
1382	GNb2Ma3(Ab4GNb3Ab4GNb2(GNb3Ab4GNb6)Ma6)Mb4GNb4GN;Asn
1383	GNb2Ma3(NNa3Ab4GNb3Ab4GNb2(Ab4GNb6)Ma6)Mb4GNb4GN;Asn
1384	GNb2Ma3(Ab4GNb3Ab4GNb2(NNa3Ab4GNb6)Ma6)Mb4GNb4GN;Asn
1385	GNb2Ma3(Ab4GNb3Ab4GNb2(Fa3(Ab4)GNb6)Ma6)Mb4GNb4GN;Asn
1386	GNb2Ma3(Aa3Ab4GNb3Ab4GNb2(Ab4GNb6)Ma6)Mb4GNb4GN;Asn
1387	GNb2Ma3(Ab4GNb3Ab4GNb2(Aa3Ab4GNb6)Ma6)Mb4GNb4GN;Asn
1388	GNb2Ma3(GNb3Ab4GNb2(Ab4GNb3Ab4GNb6)Ma6)Mb4GNb4GN;Asn
1389	GNb2Ma3(Ab4GNb2(GNb3Ab4GNb3Ab4GNb6)Ma6)Mb4GNb4GN;Asn
1390	GNb2Ma3(NNa3Ab4GNb2(Ab4GNb3Ab4GNb6)Ma6)Mb4GNb4GN;Asn
1391	GNb2Ma3(Ab4GNb2(NNa3Ab4GNb3Ab4GNb6)Ma6)Mb4GNb4GN;Asn
1392	GNb2Ma3(Fa3(Ab4)GNb2(Ab4GNb3Ab4GNb6)Ma6)Mb4GNb4GN;Asn
1393	GNb2Ma3(Ab4GNb2(Fa3(Ab4)GNb3Ab4GNb6)Ma6)Mb4GNb4GN;Asn
1394	GNb2Ma3(Aa3Ab4GNb2(Ab4GNb3Ab4GNb6)Ma6)Mb4GNb4GN;Asn
1395	GNb2Ma3(Ab4GNb2(Aa3Ab4GNb3Ab4GNb6)Ma6)Mb4GNb4GN;Asn
1396	GNb2Ma3(Ab4GNb2(Fa3(Ab4GNb3Ab4)GNb6)Ma6)Mb4GNb4GN;Asn
1397	GNb2Ma3(Fa3(NNa3Ab4)GNb2(NNa3Ab4GNb6)Ma6)Mb4GNb4GN;Asn
1398	GNb2Ma3(NNa3Ab4GNb2(Fa3(NNa3Ab4)GNb6)Ma6)Mb4GNb4GN;Asn
1399	GNb2Ma3(GNb2(Ab4GNb3Ab4GNb3Ab4GNb6)Ma6)Mb4GNb4GN;Asn
1400	NNa3Ab4GNb3Ab4GNb2Ma3(NNa3Ab4GNb2Ma6)Mb4GNb4GN;Asn
1401	NNa3Ab4GNb2Ma3(NNa3Ab4GNb3Ab4GNb2Ma6)Mb4GNb4GN;Asn
1402	Fa3(NNa3Ab4)GNb2Ma3(Fa3(NNa3Ab4)GNb2Ma6)Mb4GNb4GN;Asn
1403	NNa3Ab4GNb2(Ab4GNb4)Ma3(GNb4)(Ab4GNb2Ma6)Mb4GNb4(Fa6)GN;Asn
1404	Ab4GNb2(NNa3Ab4GNb4)Ma3(GNb4)(Ab4GNb2Ma6)Mb4GNb4(Fa6)GN;Asn
1405	Ab4GNb2(Ab4GNb4)Ma3(GNb4)(NNa3Ab4GNb2Ma6)Mb4GNb4(Fa6)GN;Asn
1406	Aa3Ab4GNb2(Ab4GNb4)Ma3(GNb4)(Ab4GNb2Ma6)Mb4GNb4(Fa6)GN;Asn
1407	Ab4GNb2(Aa3Ab4GNb4)Ma3(GNb4)(Ab4GNb2Ma6)Mb4GNb4(Fa6)GN;Asn
1408	NNa3Ab4GNb2(NNa3Ab4GNb4)Ma3(GNb4)(GNb2Ma6)Mb4GNb4(Fa6)GN;Asn
1409	Ab4GNb2(Ab4GNb4)Ma3(GNb4)(Ab4GNb2(GNb6)Ma6)Mb4GNb4(Fa6)GN;Asn
1410	Ab4GNb2(Ab4GNb4)Ma3(GNb4)(GNb2(Ab4GNb6)Ma6)Mb4GNb4(Fa6)GN;Asn
1411	NNa3Ab4GNb2(Ab4GNb4)Ma3(GNb4)(GNb2(GNb6)Ma6)Mb4GNb4(Fa6)GN;Asn
1412	Ab4GNb2(NNa3Ab4GNb4)Ma3(GNb4)(GNb2(GNb6)Ma6)Mb4GNb4(Fa6)GN;Asn
1413	Fa3(Ab4)GNb2(Ab4GNb4)Ma3(GNb4)(GNb2(GNb6)Ma6)Mb4GNb4(Fa6)GN;Asn
1414	Ab4GNb2(Fa3(Ab4)GNb4)Ma3(GNb4)(GNb2(GNb6)Ma6)Mb4GNb4(Fa6)GN;Asn
1415	Aa3Ab4GNb2(Ab4GNb4)Ma3(GNb4)(GNb2(GNb6)Ma6)Mb4GNb4(Fa6)GN;Asn
1416	Ab4GNb2(Aa3Ab4GNb4)Ma3(GNb4)(GNb2(GNb6)Ma6)Mb4GNb4(Fa6)GN;Asn
1417	Ab4GNb2(GNb4)Ma3(GNb4)(Ab4GNb2(Ab4GNb6)Ma6)Mb4GNb4(Fa6)GN;Asn
1418	NNa3Ab4GNb2(GNb4)Ma3(GNb4)(Ab4GNb2(GNb6)Ma6)Mb4GNb4(Fa6)GN;Asn
1419	Ab4GNb2(GNb4)Ma3(GNb4)(NNa3Ab4GNb2(GNb6)Ma6)Mb4GNb4(Fa6)GN;Asn
1420	Ab4GNb2(GNb4)Ma3(GNb4)(GNb2(GNb3Ab4GNb6)Ma6)Mb4GNb4(Fa6)GN;Asn
1421	NNa3Ab4GNb2(GNb4)Ma3(GNb4)(GNb2(Ab4GNb6)Ma6)Mb4GNb4(Fa6)GN;Asn
1422	Ab4GNb2(GNb4)Ma3(GNb4)(GNb2(NNa3Ab4GNb6)Ma6)Mb4GNb4(Fa6)GN;Asn
1423	Fa3(Ab4)GNb2(GNb4)Ma3(GNb4)(GNb2(Ab4GNb6)Ma6)Mb4GNb4(Fa6)GN;Asn
1424	Ab4GNb2(GNb4)Ma3(GNb4)(GNb2(Fa3(Ab4)GNb6)Ma6)Mb4GNb4(Fa6)GN;Asn
1425	Aa3Ab4GNb2(GNb4)Ma3(GNb4)(GNb2(Ab4GNb6)Ma6)Mb4GNb4(Fa6)GN;Asn
1426	Ab4GNb2(GNb4)Ma3(GNb4)(GNb2(Aa3Ab4GNb6)Ma6)Mb4GNb4(Fa6)GN;Asn
1427	GNb2(Ab4GNb4)Ma3(GNb4)(Ab4GNb2(Ab4GNb6)Ma6)Mb4GNb4(Fa6)GN;Asn
1428	GNb2(NNa3Ab4GNb4)Ma3(GNb4)(Ab4GNb2(GNb6)Ma6)Mb4GNb4(Fa6)GN;Asn
1429	GNb2(Ab4GNb4)Ma3(GNb4)(NNa3Ab4GNb2(GNb6)Ma6)Mb4GNb4(Fa6)GN;Asn
1430	GNb2(Aa3Ab4GNb4)Ma3(GNb4)(Ab4GNb2(GNb6)Ma6)Mb4GNb4(Fa6)GN;Asn
1431	GNb2(Ab4GNb4)Ma3(GNb4)(GNb2(GNb3Ab4GNb6)Ma6)Mb4GNb4(Fa6)GN;Asn
1432	GNb2(NNa3Ab4GNb4)Ma3(GNb4)(GNb2(Ab4GNb6)Ma6)Mb4GNb4(Fa6)GN;Asn
1433	GNb2(Ab4GNb4)Ma3(GNb4)(GNb2(NNa3Ab4GNb6)Ma6)Mb4GNb4(Fa6)GN;Asn
1434	GNb2(Fa3(Ab4)GNb4)Ma3(GNb4)(GNb2(Ab4GNb6)Ma6)Mb4GNb4(Fa6)GN;Asn
1435	GNb2(Ab4GNb4)Ma3(GNb4)(GNb2(Fa3(Ab4)GNb6)Ma6)Mb4GNb4(Fa6)GN;Asn
1436	GNb2(Aa3Ab4GNb4)Ma3(GNb4)(GNb2(Ab4GNb6)Ma6)Mb4GNb4(Fa6)GN;Asn
1437	GNb2(Ab4GNb4)Ma3(GNb4)(GNb2(Aa3Ab4GNb6)Ma6)Mb4GNb4(Fa6)GN;Asn
1438	GNb2(GNb4)Ma3(GNb4)(NNa3Ab4GNb2(Ab4GNb6)Ma6)Mb4GNb4(Fa6)GN;Asn
1439	GNb2(GNb4)Ma3(GNb4)(Ab4GNb2(NNa3Ab4GNb6)Ma6)Mb4GNb4(Fa6)GN;Asn
1440	GNb2(GNb4)Ma3(GNb4)(Ab4GNb2(Aa3Ab4GNb6)Ma6)Mb4GNb4(Fa6)GN;Asn
1441	GNb2(GNb4)Ma3(GNb4)(GNb2(Ab4GNb3Ab4GNb6)Ma6)Mb4GNb4(Fa6)GN;Asn
1442	Ab4GNb3Ab4GNb2(Ab4GNb4)Ma3(GNb2(GNb6)Ma6)Mb4GNb4(Fa6)GN;Asn
1443	Ab4GNb3Ab4GNb2(GNb4)Ma3(Ab4GNb2(GNb6)Ma6)Mb4GNb4(Fa6)GN;Asn
1444	Ab4GNb3Ab4GNb2(GNb4)Ma3(GNb2(Ab4GNb6)Ma6)Mb4GNb4(Fa6)GN;Asn
1445	GNb3Ab4GNb2(Ab4GNb4)Ma3(Ab4GNb2(GNb6)Ma6)Mb4GNb4(Fa6)GN;Asn
1446	GNb3Ab4GNb2(Ab4GNb4)Ma3(GNb2(Ab4GNb6)Ma6)Mb4GNb4(Fa6)GN;Asn
1447	GNb3Ab4GNb2(NNa3Ab4GNb4)Ma3(GNb2(GNb6)Ma6)Mb4GNb4(Fa6)GN;Asn
1448	GNb3Ab4GNb2(GNb4)Ma3(Ab4GNb2(Ab4GNb6)Ma6)Mb4GNb4(Fa6)GN;Asn
1449	GNb3Ab4GNb2(GNb4)Ma3(GNb2(NNa3Ab4GNb6)Ma6)Mb4GNb4(Fa6)GN;Asn
1450	Ab4GNb2(Ab4GNb3Ab4GNb4)Ma3(GNb2(GNb6)Ma6)Mb4GNb4(Fa6)GN;Asn
1451	Ab4GNb2(GNb3Ab4GNb4)Ma3(Ab4GNb2(GNb6)Ma6)Mb4GNb4(Fa6)GN;Asn
1452	Ab4GNb2(GNb3Ab4GNb4)Ma3(GNb2(Ab4GNb6)Ma6)Mb4GNb4(Fa6)GN;Asn
1453	NNa3Ab4GNb2(GNb3Ab4GNb4)Ma3(GNb2(GNb6)Ma6)Mb4GNb4(Fa6)GN;Asn
1454	Ab4GNb2(Ab4GNb4)Ma3(GNb3Ab4GNb2(GNb6)Ma6)Mb4GNb4(Fa6)GN;Asn
1455	Ab4GNb2(Ab4GNb4)Ma3(Ab4GNb2(Ab4GNb6)Ma6)Mb4GNb4(Fa6)GN;Asn
1456	NNa3Ab4GNb2(Ab4GNb4)Ma3(Ab4GNb2(GNb6)Ma6)Mb4GNb4(Fa6)GN;Asn
1457	Ab4GNb2(NNa3Ab4GNb4)Ma3(Ab4GNb2(GNb6)Ma6)Mb4GNb4(Fa6)GN;Asn
1458	Ab4GNb2(Ab4GNb4)Ma3(NNa3Ab4GNb2(GNb6)Ma6)Mb4GNb4(Fa6)GN;Asn
1459	Fa3(Ab4)GNb2(Ab4GNb4)Ma3(Ab4GNb2(GNb6)Ma6)Mb4GNb4(Fa6)GN;Asn
1460	Ab4GNb2(Fa3(Ab4)GNb4)Ma3(Ab4GNb2(GNb6)Ma6)Mb4GNb4(Fa6)GN;Asn
1461	Ab4GNb2(Ab4GNb4)Ma3(Fa3(Ab4)GNb2(GNb6)Ma6)Mb4GNb4(Fa6)GN;Asn
1462	Aa3Ab4GNb2(Ab4GNb4)Ma3(Ab4GNb2(GNb6)Ma6)Mb4GNb4(Fa6)GN;Asn
1463	Ab4GNb2(Aa3Ab4GNb4)Ma3(Ab4GNb2(GNb6)Ma6)Mb4GNb4(Fa6)GN;Asn
1464	Ab4GNb2(Ab4GNb4)Ma3(Aa3Ab4GNb2(GNb6)Ma6)Mb4GNb4(Fa6)GN;Asn
1465	Ab4GNb2(Ab4GNb4)Ma3(GNb2(GNb3Ab4GNb6)Ma6)Mb4GNb4(Fa6)GN;Asn
1466	NNa3Ab4GNb2(Ab4GNb4)Ma3(GNb2(Ab4GNb6)Ma6)Mb4GNb4(Fa6)GN;Asn
1467	Ab4GNb2(NNa3Ab4GNb4)Ma3(GNb2(Ab4GNb6)Ma6)Mb4GNb4(Fa6)GN;Asn
1468	Ab4GNb2(Ab4GNb4)Ma3(GNb2(NNa3Ab4GNb6)Ma6)Mb4GNb4(Fa6)GN;Asn
1469	Fa3(Ab4)GNb2(Ab4GNb4)Ma3(GNb2(Ab4GNb6)Ma6)Mb4GNb4(Fa6)GN;Asn
1470	Ab4GNb2(Fa3(Ab4)GNb4)Ma3(GNb2(Ab4GNb6)Ma6)Mb4GNb4(Fa6)GN;Asn
1471	Ab4GNb2(Ab4GNb4)Ma3(GNb2(Fa3(Ab4)GNb6)Ma6)Mb4GNb4(Fa6)GN;Asn
1472	Aa3Ab4GNb2(Ab4GNb4)Ma3(GNb2(Ab4GNb6)Ma6)Mb4GNb4(Fa6)GN;Asn
1473	Ab4GNb2(Aa3Ab4GNb4)Ma3(GNb2(Ab4GNb6)Ma6)Mb4GNb4(Fa6)GN;Asn
1474	Ab4GNb2(Ab4GNb4)Ma3(GNb2(Aa3Ab4GNb6)Ma6)Mb4GNb4(Fa6)GN;Asn
1475	NNa3Ab4GNb2(NNa3Ab4GNb4)Ma3(GNb2(GNb6)Ma6)Mb4GNb4(Fa6)GN;Asn
1476	Fa3(NNa3Ab4)GNb2(Ab4GNb4)Ma3(GNb2(GNb6)Ma6)Mb4GNb4(Fa6)GN;Asn
1477	NNa3Ab4GNb2(Fa3(Ab4)GNb4)Ma3(GNb2(GNb6)Ma6)Mb4GNb4(Fa6)GN;Asn
1478	NNa3Ab4GNb2(Aa3Ab4GNb4)Ma3(GNb2(GNb6)Ma6)Mb4GNb4(Fa6)GN;Asn
1479	Fa3(Ab4)GNb2(NNa3Ab4GNb4)Ma3(GNb2(GNb6)Ma6)Mb4GNb4(Fa6)GN;Asn
1480	Ab4GNb2(Fa3(NNa3Ab4)GNb4)Ma3(GNb2(GNb6)Ma6)Mb4GNb4(Fa6)GN;Asn
1481	Aa3Ab4GNb2(NNa3Ab4GNb4)Ma3(GNb2(GNb6)Ma6)Mb4GNb4(Fa6)GN;Asn
1482	Fa3(Ab4)GNb2(Aa3Ab4GNb4)Ma3(GNb2(GNb6)Ma6)Mb4GNb4(Fa6)GN;Asn
1483	Aa3Ab4GNb2(Fa3(Ab4)GNb4)Ma3(GNb2(GNb6)Ma6)Mb4GNb4(Fa6)GN;Asn
1484	Aa3Ab4GNb2(Aa3Ab4GNb4)Ma3(GNb2(GNb6)Ma6)Mb4GNb4(Fa6)GN;Asn
1485	Ab4GNb2(GNb4)Ma3(Ab4GNb3Ab4GNb2(GNb6)Ma6)Mb4GNb4(Fa6)GN;Asn
1486	Ab4GNb2(GNb4)Ma3(GNb3Ab4GNb2(Ab4GNb6)Ma6)Mb4GNb4(Fa6)GN;Asn
1487	NNa3Ab4GNb2(GNb4)Ma3(GNb3Ab4GNb2(GNb6)Ma6)Mb4GNb4(Fa6)GN;Asn
1488	Ab4GNb2(GNb4)Ma3(Ab4GNb2(GNb3Ab4GNb6)Ma6)Mb4GNb4(Fa6)GN;Asn
1489	NNa3Ab4GNb2(GNb4)Ma3(Ab4GNb2(Ab4GNb6)Ma6)Mb4GNb4(Fa6)GN;Asn
1490	Ab4GNb2(GNb4)Ma3(NNa3Ab4GNb2(Ab4GNb6)Ma6)Mb4GNb4(Fa6)GN;Asn
1491	Ab4GNb2(GNb4)Ma3(Ab4GNb2(NNa3Ab4GNb6)Ma6)Mb4GNb4(Fa6)GN;Asn
1492	Fa3(Ab4)GNb2(GNb4)Ma3(Ab4GNb2(Ab4GNb6)Ma6)Mb4GNb4(Fa6)GN;Asn
1493	Ab4GNb2(GNb4)Ma3(Fa3(Ab4)GNb2(Ab4GNb6)Ma6)Mb4GNb4(Fa6)GN;Asn
1494	Ab4GNb2(GNb4)Ma3(Ab4GNb2(Fa3(Ab4)GNb6)Ma6)Mb4GNb4(Fa6)GN;Asn
1495	Aa3Ab4GNb2(GNb4)Ma3(Ab4GNb2(Ab4GNb6)Ma6)Mb4GNb4(Fa6)GN;Asn
1496	Ab4GNb2(GNb4)Ma3(Aa3Ab4GNb2(Ab4GNb6)Ma6)Mb4GNb4(Fa6)GN;Asn
1497	Ab4GNb2(GNb4)Ma3(Ab4GNb2(Aa3Ab4GNb6)Ma6)Mb4GNb4(Fa6)GN;Asn
1498	NNa3Ab4GNb2(GNb4)Ma3(NNa3Ab4GNb2(GNb6)Ma6)Mb4GNb4(Fa6)GN;Asn
1499	NNa3Ab4GNb2(GNb4)Ma3(Fa3(Ab4)GNb2(GNb6)Ma6)Mb4GNb4(Fa6)GN;Asn
1500	NNa3Ab4GNb2(GNb4)Ma3(Aa3Ab4GNb2(GNb6)Ma6)Mb4GNb4(Fa6)GN;Asn
1501	Fa3(Ab4)GNb2(GNb4)Ma3(NNa3Ab4GNb2(GNb6)Ma6)Mb4GNb4(Fa6)GN;Asn
1502	Aa3Ab4GNb2(GNb4)Ma3(NNa3Ab4GNb2(GNb6)Ma6)Mb4GNb4(Fa6)GN;Asn
1503	Ab4GNb2(GNb4)Ma3(GNb2(Ab4GNb3Ab4GNb6)Ma6)Mb4GNb4(Fa6)GN;Asn
1504	NNa3Ab4GNb2(GNb4)Ma3(GNb2(GNb3Ab4GNb6)Ma6)Mb4GNb4(Fa6)GN;Asn
1505	Aa3Ab4GNb2(GNb4)Ma3(GNb2(GNb3Ab4GNb6)Ma6)Mb4GNb4(Fa6)GN;Asn
1506	NNa3Ab4GNb2(GNb4)Ma3(GNb2(NNa3Ab4GNb6)Ma6)Mb4GNb4(Fa6)GN;Asn
1507	Fa3(NNa3Ab4)GNb2(GNb4)Ma3(GNb2(Ab4GNb6)Ma6)Mb4GNb4(Fa6)GN;Asn
1508	NNa3Ab4GNb2(GNb4)Ma3(GNb2(Fa3(Ab4)GNb6)Ma6)Mb4GNb4(Fa6)GN;Asn
1509	NNa3Ab4GNb2(GNb4)Ma3(GNb2(Aa3Ab4GNb6)Ma6)Mb4GNb4(Fa6)GN;Asn
1510	Fa3(Ab4)GNb2(GNb4)Ma3(GNb2(NNa3Ab4GNb6)Ma6)Mb4GNb4(Fa6)GN;Asn
1511	Ab4GNb2(GNb4)Ma3(GNb2(Fa3(NNa3Ab4)GNb6)Ma6)Mb4GNb4(Fa6)GN;Asn
1512	Aa3Ab4GNb2(GNb4)Ma3(GNb2(NNa3Ab4GNb6)Ma6)Mb4GNb4(Fa6)GN;Asn
1513	Aa3Ab4GNb2(GNb4)Ma3(GNb2(Aa3Ab4GNb6)Ma6)Mb4GNb4(Fa6)GN;Asn
1514	GNb2(Ab4GNb3Ab4GNb4)Ma3(Ab4GNb2(GNb6)Ma6)Mb4GNb4(Fa6)GN;Asn
1515	GNb2(Ab4GNb3Ab4GNb4)Ma3(GNb2(Ab4GNb6)Ma6)Mb4GNb4(Fa6)GN;Asn
1516	GNb2(NNa3Ab4GNb3Ab4GNb4)Ma3(GNb2(GNb6)Ma6)Mb4GNb4(Fa6)GN;Asn
1517	GNb2(GNb3Ab4GNb4)Ma3(Ab4GNb2(Ab4GNb6)Ma6)Mb4GNb4(Fa6)GN;Asn
1518	GNb2(GNb3Ab4GNb4)Ma3(GNb2(NNa3Ab4GNb6)Ma6)Mb4GNb4(Fa6)GN;Asn
1519	GNb2(Ab4GNb4)Ma3(Ab4GNb3Ab4GNb2(GNb6)Ma6)Mb4GNb4(Fa6)GN;Asn
1520	GNb2(Ab4GNb4)Ma3(GNb3Ab4GNb2(Ab4GNb6)Ma6)Mb4GNb4(Fa6)GN;Asn
1521	GNb2(NNa3Ab4GNb4)Ma3(GNb3Ab4GNb2(GNb6)Ma6)Mb4GNb4(Fa6)GN;Asn
1522	GNb2(Ab4GNb4)Ma3(Ab4GNb2(GNb3Ab4GNb6)Ma6)Mb4GNb4(Fa6)GN;Asn
1523	GNb2(NNa3Ab4GNb4)Ma3(Ab4GNb2(Ab4GNb6)Ma6)Mb4GNb4(Fa6)GN;Asn
1524	GNb2(Ab4GNb4)Ma3(NNa3Ab4GNb2(Ab4GNb6)Ma6)Mb4GNb4(Fa6)GN;Asn
1525	GNb2(Ab4GNb4)Ma3(Ab4GNb2(NNa3Ab4GNb6)Ma6)Mb4GNb4(Fa6)GN;Asn
1526	GNb2(Fa3(Ab4)GNb4)Ma3(Ab4GNb2(Ab4GNb6)Ma6)Mb4GNb4(Fa6)GN;Asn
1527	GNb2(Ab4GNb4)Ma3(Fa3(Ab4)GNb2(Ab4GNb6)Ma6)Mb4GNb4(Fa6)GN;Asn
1528	GNb2(Ab4GNb4)Ma3(Ab4GNb2(Fa3(Ab4)GNb6)Ma6)Mb4GNb4(Fa6)GN;Asn
1529	GNb2(Aa3Ab4GNb4)Ma3(Ab4GNb2(Ab4GNb6)Ma6)Mb4GNb4(Fa6)GN;Asn
1530	GNb2(Ab4GNb4)Ma3(Aa3Ab4GNb2(Ab4GNb6)Ma6)Mb4GNb4(Fa6)GN;Asn
1531	GNb2(Ab4GNb4)Ma3(Ab4GNb2(Aa3Ab4GNb6)Ma6)Mb4GNb4(Fa6)GN;Asn
1532	GNb2(NNa3Ab4GNb4)Ma3(NNa3Ab4GNb2(GNb6)Ma6)Mb4GNb4(Fa6)GN;Asn
1533	GNb2(Fa3(NNa3Ab4)GNb4)Ma3(Ab4GNb2(GNb6)Ma6)Mb4GNb4(Fa6)GN;Asn
1534	GNb2(NNa3Ab4GNb4)Ma3(Fa3(Ab4)GNb2(GNb6)Ma6)Mb4GNb4(Fa6)GN;Asn
1535	GNb2(NNa3Ab4GNb4)Ma3(Aa3Ab4GNb2(GNb6)Ma6)Mb4GNb4(Fa6)GN;Asn
1536	GNb2(Fa3(Ab4)GNb4)Ma3(NNa3Ab4GNb2(GNb6)Ma6)Mb4GNb4(Fa6)GN;Asn
1537	GNb2(Ab4GNb4)Ma3(Fa3(NNa3Ab4)GNb2(GNb6)Ma6)Mb4GNb4(Fa6)GN;Asn
1538	GNb2(Aa3Ab4GNb4)Ma3(NNa3Ab4GNb2(GNb6)Ma6)Mb4GNb4(Fa6)GN;Asn
1539	GNb2(Ab4GNb4)Ma3(GNb2(Ab4GNb3Ab4GNb6)Ma6)Mb4GNb4(Fa6)GN;Asn
1540	GNb2(NNa3Ab4GNb4)Ma3(GNb2(GNb3Ab4GNb6)Ma6)Mb4GNb4(Fa6)GN;Asn
1541	GNb2(Aa3Ab4GNb4)Ma3(GNb2(GNb3Ab4GNb6)Ma6)Mb4GNb4(Fa6)GN;Asn
1542	GNb2(NNa3Ab4GNb4)Ma3(GNb2(NNa3Ab4GNb6)Ma6)Mb4GNb4(Fa6)GN;Asn
1543	GNb2(Fa3(NNa3Ab4)GNb4)Ma3(GNb2(Ab4GNb6)Ma6)Mb4GNb4(Fa6)GN;Asn
1544	GNb2(NNa3Ab4GNb4)Ma3(GNb2(Fa3(Ab4)GNb6)Ma6)Mb4GNb4(Fa6)GN;Asn
1545	GNb2(NNa3Ab4GNb4)Ma3(GNb2(Aa3Ab4GNb6)Ma6)Mb4GNb4(Fa6)GN;Asn
1546	GNb2(Fa3(Ab4)GNb4)Ma3(GNb2(NNa3Ab4GNb6)Ma6)Mb4GNb4(Fa6)GN;Asn
1547	GNb2(Ab4GNb4)Ma3(GNb2(Fa3(NNa3Ab4)GNb6)Ma6)Mb4GNb4(Fa6)GN;Asn
1548	GNb2(Aa3Ab4GNb4)Ma3(GNb2(NNa3Ab4GNb6)Ma6)Mb4GNb4(Fa6)GN;Asn
1549	GNb2(Fa3(Ab4)GNb4)Ma3(GNb2(Aa3Ab4GNb6)Ma6)Mb4GNb4(Fa6)GN;Asn
1550	GNb2(Aa3Ab4GNb4)Ma3(GNb2(Fa3(Ab4)GNb6)Ma6)Mb4GNb4(Fa6)GN;Asn
1551	GNb2(Aa3Ab4GNb4)Ma3(GNb2(Aa3Ab4GNb6)Ma6)Mb4GNb4(Fa6)GN;Asn
1552	GNb2(GNb4)Ma3(Ab4GNb3Ab4GNb2(Ab4GNb6)Ma6)Mb4GNb4(Fa6)GN;Asn
1553	GNb2(GNb4)Ma3(GNb3Ab4GNb2(NNa3Ab4GNb6)Ma6)Mb4GNb4(Fa6)GN;Asn
1554	GNb2(GNb4)Ma3(Ab4GNb2(Ab4GNb3Ab4GNb6)Ma6)Mb4GNb4(Fa6)GN;Asn
1555	GNb2(GNb4)Ma3(NNa3Ab4GNb2(GNb3Ab4GNb6)Ma6)Mb4GNb4(Fa6)GN;Asn
1556	GNb2(GNb4)Ma3(NNa3Ab4GNb2(NNa3Ab4GNb6)Ma6)Mb4GNb4(Fa6)GN;Asn
1557	GNb2(GNb4)Ma3(Fa3(NNa3Ab4)GNb2(Ab4GNb6)Ma6)Mb4GNb4(Fa6)GN;Asn
1558	GNb2(GNb4)Ma3(NNa3Ab4GNb2(Fa3(Ab4)GNb6)Ma6)Mb4GNb4(Fa6)GN;Asn
1559	GNb2(GNb4)Ma3(NNa3Ab4GNb2(Aa3Ab4GNb6)Ma6)Mb4GNb4(Fa6)GN;Asn
1560	GNb2(GNb4)Ma3(Fa3(Ab4)GNb2(NNa3Ab4GNb6)Ma6)Mb4GNb4(Fa6)GN;Asn
1561	GNb2(GNb4)Ma3(Ab4GNb2(Fa3(NNa3Ab4)GNb6)Ma6)Mb4GNb4(Fa6)GN;Asn
1562	GNb2(GNb4)Ma3(Aa3Ab4GNb2(NNa3Ab4GNb6)Ma6)Mb4GNb4(Fa6)GN;Asn
1563	GNb2(GNb4)Ma3(GNb2(NNa3Ab4GNb3Ab4GNb6)Ma6)Mb4GNb4(Fa6)GN;Asn
1564	Ab4GNb3Ab4GNb2(Ab4GNb4)Ma3(Ab4GNb2Ma6)Mb4GNb4(Fa6)GN;Asn
1565	NNa3Ab4GNb3Ab4GNb2(Ab4GNb4)Ma3(GNb2Ma6)Mb4GNb4(Fa6)GN;Asn
1566	Ab4GNb3Ab4GNb2(NNa3Ab4GNb4)Ma3(GNb2Ma6)Mb4GNb4(Fa6)GN;Asn
1567	GNb3Ab4GNb2(NNa3Ab4GNb4)Ma3(Ab4GNb2Ma6)Mb4GNb4(Fa6)GN;Asn
1568	GNb3Ab4GNb2(Ab4GNb4)Ma3(NNa3Ab4GNb2Ma6)Mb4GNb4(Fa6)GN;Asn
1569	Ab4GNb2(Ab4GNb3Ab4GNb4)Ma3(Ab4GNb2Ma6)Mb4GNb4(Fa6)GN;Asn
1570	NNa3Ab4GNb2(Ab4GNb3Ab4GNb4)Ma3(GNb2Ma6)Mb4GNb4(Fa6)GN;Asn
1571	Ab4GNb2(NNa3Ab4GNb3Ab4GNb4)Ma3(GNb2Ma6)Mb4GNb4(Fa6)GN;Asn
1572	NNa3Ab4GNb2(GNb3Ab4GNb4)Ma3(Ab4GNb2Ma6)Mb4GNb4(Fa6)GN;Asn
1573	Ab4GNb2(GNb3Ab4GNb4)Ma3(NNa3Ab4GNb2Ma6)Mb4GNb4(Fa6)GN;Asn
1574	Ab4GNb2(Ab4GNb4)Ma3(Ab4GNb3Ab4GNb2Ma6)Mb4GNb4(Fa6)GN;Asn
1575	NNa3Ab4GNb2(Ab4GNb4)Ma3(GNb3Ab4GNb2Ma6)Mb4GNb4(Fa6)GN;Asn
1576	Ab4GNb2(NNa3Ab4GNb4)Ma3(GNb3Ab4GNb2Ma6)Mb4GNb4(Fa6)GN;Asn
1577	NNa3Ab4GNb2(NNa3Ab4GNb4)Ma3(Ab4GNb2Ma6)Mb4GNb4(Fa6)GN;Asn
1578	NNa3Ab4GNb2(Ab4GNb4)Ma3(NNa3Ab4GNb2Ma6)Mb4GNb4(Fa6)GN;Asn
1579	Fa3(NNa3Ab4)GNb2(Ab4GNb4)Ma3(Ab4GNb2Ma6)Mb4GNb4(Fa6)GN;Asn
1580	NNa3Ab4GNb2(Fa3(Ab4)GNb4)Ma3(Ab4GNb2Ma6)Mb4GNb4(Fa6)GN;Asn
1581	NNa3Ab4GNb2(Ab4GNb4)Ma3(Fa3(Ab4)GNb2Ma6)Mb4GNb4(Fa6)GN;Asn
1582	NNa3Ab4GNb2(Aa3Ab4GNb4)Ma3(Ab4GNb2Ma6)Mb4GNb4(Fa6)GN;Asn
1583	NNa3Ab4GNb2(Ab4GNb4)Ma3(Aa3Ab4GNb2Ma6)Mb4GNb4(Fa6)GN;Asn
1584	Ab4GNb2(NNa3Ab4GNb4)Ma3(NNa3Ab4GNb2Ma6)Mb4GNb4(Fa6)GN;Asn
1585	Fa3(Ab4)GNb2(NNa3Ab4GNb4)Ma3(Ab4GNb2Ma6)Mb4GNb4(Fa6)GN;Asn
1586	Ab4GNb2(Fa3(NNa3Ab4)GNb4)Ma3(Ab4GNb2Ma6)Mb4GNb4(Fa6)GN;Asn
1587	Ab4GNb2(NNa3Ab4GNb4)Ma3(Fa3(Ab4)GNb2Ma6)Mb4GNb4(Fa6)GN;Asn
1588	Aa3Ab4GNb2(NNa3Ab4GNb4)Ma3(Ab4GNb2Ma6)Mb4GNb4(Fa6)GN;Asn
1589	Ab4GNb2(NNa3Ab4GNb4)Ma3(Aa3Ab4GNb2Ma6)Mb4GNb4(Fa6)GN;Asn
1590	Fa3(Ab4)GNb2(Ab4GNb4)Ma3(NNa3Ab4GNb2Ma6)Mb4GNb4(Fa6)GN;Asn
1591	Ab4GNb2(Fa3(Ab4)GNb4)Ma3(NNa3Ab4GNb2Ma6)Mb4GNb4(Fa6)GN;Asn
1592	Ab4GNb2(Ab4GNb4)Ma3(Fa3(NNa3Ab4)GNb2Ma6)Mb4GNb4(Fa6)GN;Asn
1593	Aa3Ab4GNb2(Ab4GNb4)Ma3(NNa3Ab4GNb2Ma6)Mb4GNb4(Fa6)GN;Asn
1594	Ab4GNb2(Aa3Ab4GNb4)Ma3(NNa3Ab4GNb2Ma6)Mb4GNb4(Fa6)GN;Asn
1595	Aa3Ab4GNb2(Aa3Ab4GNb4)Ma3(Ab4GNb2Ma6)Mb4GNb4(Fa6)GN;Asn
1596	Aa3Ab4GNb2(Ab4GNb4)Ma3(Aa3Ab4GNb2Ma6)Mb4GNb4(Fa6)GN;Asn
1597	Ab4GNb2(Aa3Ab4GNb4)Ma3(Aa3Ab4GNb2Ma6)Mb4GNb4(Fa6)GN;Asn
1598	Ab4GNb2Ma3(GNb4)(Ab4GNb3Ab4GNb2(GNb6)Ma6)Mb4GNb4(Fa6)GN;Asn
1599	Ab4GNb2Ma3(GNb4)(GNb3Ab4GNb2(Ab4GNb6)Ma6)Mb4GNb4(Fa6)GN;Asn
1600	Ab4GNb2Ma3(GNb4)(Ab4GNb2(GNb3Ab4GNb6)Ma6)Mb4GNb4(Fa6)GN;Asn
1601	NNa3Ab4GNb2Ma3(GNb4)(Ab4GNb2(Ab4GNb6)Ma6)Mb4GNb4(Fa6)GN;Asn
1602	Ab4GNb2Ma3(GNb4)(NNa3Ab4GNb2(Ab4GNb6)Ma6)Mb4GNb4(Fa6)GN;Asn
1603	Ab4GNb2Ma3(GNb4)(Ab4GNb2(NNa3Ab4GNb6)Ma6)Mb4GNb4(Fa6)GN;Asn
1604	Fa3(Ab4)GNb2Ma3(GNb4)(Ab4GNb2(Ab4GNb6)Ma6)Mb4GNb4(Fa6)GN;Asn
1605	Ab4GNb2Ma3(GNb4)(Fa3(Ab4)GNb2(Ab4GNb6)Ma6)Mb4GNb4(Fa6)GN;Asn
1606	Ab4GNb2Ma3(GNb4)(Ab4GNb2(Fa3(Ab4)GNb6)Ma6)Mb4GNb4(Fa6)GN;Asn
1607	Aa3Ab4GNb2Ma3(GNb4)(Ab4GNb2(Ab4GNb6)Ma6)Mb4GNb4(Fa6)GN;Asn
1608	Ab4GNb2Ma3(GNb4)(Aa3Ab4GNb2(Ab4GNb6)Ma6)Mb4GNb4(Fa6)GN;Asn
1609	Ab4GNb2Ma3(GNb4)(Ab4GNb2(Aa3Ab4GNb6)Ma6)Mb4GNb4(Fa6)GN;Asn
1610	NNa3Ab4GNb2Ma3(GNb4)(NNa3Ab4GNb2(GNb6)Ma6)Mb4GNb4(Fa6)GN;Asn
1611	Ab4GNb2Ma3(GNb4)(GNb2(Ab4GNb3Ab4GNb6)Ma6)Mb4GNb4(Fa6)GN;Asn
1612	NNa3Ab4GNb2Ma3(GNb4)(GNb2(GNb3Ab4GNb6)Ma6)Mb4GNb4(Fa6)GN;Asn
1613	NNa3Ab4GNb2Ma3(GNb4)(GNb2(NNa3Ab4GNb6)Ma6)Mb4GNb4(Fa6)GN;Asn
1614	Fa3(NNa3Ab4)GNb2Ma3(GNb4)(GNb2(Ab4GNb6)Ma6)Mb4GNb4(Fa6)GN;Asn
1615	NNa3Ab4GNb2Ma3(GNb4)(GNb2(Fa3(Ab4)GNb6)Ma6)Mb4GNb4(Fa6)GN;Asn
1616	NNa3Ab4GNb2Ma3(GNb4)(GNb2(Aa3Ab4GNb6)Ma6)Mb4GNb4(Fa6)GN;Asn
1617	Fa3(Ab4)GNb2Ma3(GNb4)(GNb2(NNa3Ab4GNb6)Ma6)Mb4GNb4(Fa6)GN;Asn
1618	Ab4GNb2Ma3(GNb4)(GNb2(Fa3(NNa3Ab4)GNb6)Ma6)Mb4GNb4(Fa6)GN;Asn
1619	Aa3Ab4GNb2Ma3(GNb4)(GNb2(NNa3Ab4GNb6)Ma6)Mb4GNb4(Fa6)GN;Asn
1620	GNb2Ma3(GNb4)(Ab4GNb3Ab4GNb2(Ab4GNb6)Ma6)Mb4GNb4(Fa6)GN;Asn
1621	GNb2Ma3(GNb4)(Ab4GNb2(Ab4GNb3Ab4GNb6)Ma6)Mb4GNb4(Fa6)GN;Asn
1622	GNb2Ma3(GNb4)(NNa3Ab4GNb2(NNa3Ab4GNb6)Ma6)Mb4GNb4(Fa6)GN;Asn
1623	Ab4GNb3Ab4GNb2Ma3(Ab4GNb2(Ab4GNb6)Ma6)Mb4GNb4(Fa6)GN;Asn
1624	NNa3Ab4GNb3Ab4GNb2Ma3(Ab4GNb2(GNb6)Ma6)Mb4GNb4(Fa6)GN;Asn
1625	Ab4GNb3Ab4GNb2Ma3(NNa3Ab4GNb2(GNb6)Ma6)Mb4GNb4(Fa6)GN;Asn
1626	Ab4GNb3Ab4GNb2Ma3(GNb2(GNb3Ab4GNb6)Ma6)Mb4GNb4(Fa6)GN;Asn
1627	NNa3Ab4GNb3Ab4GNb2Ma3(GNb2(Ab4GNb6)Ma6)Mb4GNb4(Fa6)GN;Asn
1628	Ab4GNb3Ab4GNb2Ma3(GNb2(NNa3Ab4GNb6)Ma6)Mb4GNb4(Fa6)GN;Asn
1629	Fa3(Ab4)GNb3Ab4GNb2Ma3(GNb2(Ab4GNb6)Ma6)Mb4GNb4(Fa6)GN;Asn
1630	Ab4GNb3Ab4GNb2Ma3(GNb2(Fa3(Ab4)GNb6)Ma6)Mb4GNb4(Fa6)GN;Asn
1631	Aa3Ab4GNb3Ab4GNb2Ma3(GNb2(Ab4GNb6)Ma6)Mb4GNb4(Fa6)GN;Asn
1632	Ab4GNb3Ab4GNb2Ma3(GNb2(Aa3Ab4GNb6)Ma6)Mb4GNb4(Fa6)GN;Asn
1633	GNb3Ab4GNb2Ma3(GNb3Ab4GNb2(Ab4GNb6)Ma6)Mb4GNb4(Fa6)GN;Asn
1634	GNb3Ab4GNb2Ma3(Ab4GNb2(GNb3Ab4GNb6)Ma6)Mb4GNb4(Fa6)GN;Asn
1635	GNb3Ab4GNb2Ma3(NNa3Ab4GNb2(Ab4GNb6)Ma6)Mb4GNb4(Fa6)GN;Asn
1636	GNb3Ab4GNb2Ma3(Ab4GNb2(NNa3Ab4GNb6)Ma6)Mb4GNb4(Fa6)GN;Asn
1637	GNb3Ab4GNb2Ma3(Aa3Ab4GNb2(Ab4GNb6)Ma6)Mb4GNb4(Fa6)GN;Asn
1638	GNb3Ab4GNb2Ma3(Ab4GNb2(Aa3Ab4GNb6)Ma6)Mb4GNb4(Fa6)GN;Asn
1639	Ab4GNb2Ma3(Ab4GNb3Ab4GNb2(Ab4GNb6)Ma6)Mb4GNb4(Fa6)GN;Asn
1640	NNa3Ab4GNb2Ma3(Ab4GNb3Ab4GNb2(GNb6)Ma6)Mb4GNb4(Fa6)GN;Asn
1641	Ab4GNb2Ma3(NNa3Ab4GNb3Ab4GNb2(GNb6)Ma6)Mb4GNb4(Fa6)GN;Asn
1642	Fa3(Ab4)GNb2Ma3(Ab4GNb3Ab4GNb2(GNb6)Ma6)Mb4GNb4(Fa6)GN;Asn
1643	Aa3Ab4GNb2Ma3(Ab4GNb3Ab4GNb2(GNb6)Ma6)Mb4GNb4(Fa6)GN;Asn
1644	Ab4GNb2Ma3(Aa3Ab4GNb3Ab4GNb2(GNb6)Ma6)Mb4GNb4(Fa6)GN;Asn
1645	Ab4GNb2Ma3(GNb3Ab4GNb2(GNb3Ab4GNb6)Ma6)Mb4GNb4(Fa6)GN;Asn
1646	NNa3Ab4GNb2Ma3(GNb3Ab4GNb2(Ab4GNb6)Ma6)Mb4GNb4(Fa6)GN;Asn
1647	Ab4GNb2Ma3(GNb3Ab4GNb2(NNa3Ab4GNb6)Ma6)Mb4GNb4(Fa6)GN;Asn
1648	Fa3(Ab4)GNb2Ma3(GNb3Ab4GNb2(Ab4GNb6)Ma6)Mb4GNb4(Fa6)GN;Asn
1649	Ab4GNb2Ma3(Fa3(GNb3Ab4)GNb2(Ab4GNb6)Ma6)Mb4GNb4(Fa6)GN;Asn
1650	Ab4GNb2Ma3(GNb3Ab4GNb2(Fa3(Ab4)GNb6)Ma6)Mb4GNb4(Fa6)GN;Asn
1651	Aa3Ab4GNb2Ma3(GNb3Ab4GNb2(Ab4GNb6)Ma6)Mb4GNb4(Fa6)GN;Asn
1652	Ab4GNb2Ma3(GNb3Ab4GNb2(Aa3Ab4GNb6)Ma6)Mb4GNb4(Fa6)GN;Asn
1653	Ab4GNb2Ma3(Ab4GNb2(Ab4GNb3Ab4GNb6)Ma6)Mb4GNb4(Fa6)GN;Asn
1654	NNa3Ab4GNb2Ma3(Ab4GNb2(GNb3Ab4GNb6)Ma6)Mb4GNb4(Fa6)GN;Asn
1655	Ab4GNb2Ma3(NNa3Ab4GNb2(GNb3Ab4GNb6)Ma6)Mb4GNb4(Fa6)GN;Asn
1656	Fa3(Ab4)GNb2Ma3(Ab4GNb2(GNb3Ab4GNb6)Ma6)Mb4GNb4(Fa6)GN;Asn
1657	Ab4GNb2Ma3(Fa3(Ab4)GNb2(GNb3Ab4GNb6)Ma6)Mb4GNb4(Fa6)GN;Asn
1658	Ab4GNb2Ma3(Ab4GNb2(Fa3(GNb3Ab4)GNb6)Ma6)Mb4GNb4(Fa6)GN;Asn
1659	Aa3Ab4GNb2Ma3(Ab4GNb2(GNb3Ab4GNb6)Ma6)Mb4GNb4(Fa6)GN;Asn
1660	Ab4GNb2Ma3(Aa3Ab4GNb2(GNb3Ab4GNb6)Ma6)Mb4GNb4(Fa6)GN;Asn
1661	NNa3Ab4GNb2Ma3(NNa3Ab4GNb2(Ab4GNb6)Ma6)Mb4GNb4(Fa6)GN;Asn
1662	NNa3Ab4GNb2Ma3(Ab4GNb2(NNa3Ab4GNb6)Ma6)Mb4GNb4(Fa6)GN;Asn
1663	Fa3(NNa3Ab4)GNb2Ma3(Ab4GNb2(Ab4GNb6)Ma6)Mb4GNb4(Fa6)GN;Asn
1664	NNa3Ab4GNb2Ma3(Fa3(Ab4)GNb2(Ab4GNb6)Ma6)Mb4GNb4(Fa6)GN;Asn
1665	NNa3Ab4GNb2Ma3(Ab4GNb2(Fa3(Ab4)GNb6)Ma6)Mb4GNb4(Fa6)GN;Asn
1666	NNa3Ab4GNb2Ma3(Aa3Ab4GNb2(Ab4GNb6)Ma6)Mb4GNb4(Fa6)GN;Asn
1667	NNa3Ab4GNb2Ma3(Ab4GNb2(Aa3Ab4GNb6)Ma6)Mb4GNb4(Fa6)GN;Asn
1668	Ab4GNb2Ma3(NNa3Ab4GNb2(NNa3Ab4GNb6)Ma6)Mb4GNb4(Fa6)GN;Asn
1669	Fa3(Ab4)GNb2Ma3(NNa3Ab4GNb2(Ab4GNb6)Ma6)Mb4GNb4(Fa6)GN;Asn
1670	Ab4GNb2Ma3(Fa3(NNa3Ab4)GNb2(Ab4GNb6)Ma6)Mb4GNb4(Fa6)GN;Asn
1671	Ab4GNb2Ma3(NNa3Ab4GNb2(Fa3(Ab4)GNb6)Ma6)Mb4GNb4(Fa6)GN;Asn
1672	Aa3Ab4GNb2Ma3(NNa3Ab4GNb2(Ab4GNb6)Ma6)Mb4GNb4(Fa6)GN;Asn
1673	Ab4GNb2Ma3(NNa3Ab4GNb2(Aa3Ab4GNb6)Ma6)Mb4GNb4(Fa6)GN;Asn
1674	Fa3(Ab4)GNb2Ma3(Ab4GNb2(NNa3Ab4GNb6)Ma6)Mb4GNb4(Fa6)GN;Asn
1675	Ab4GNb2Ma3(Fa3(Ab4)GNb2(NNa3Ab4GNb6)Ma6)Mb4GNb4(Fa6)GN;Asn
1676	Ab4GNb2Ma3(Ab4GNb2(Fa3(NNa3Ab4)GNb6)Ma6)Mb4GNb4(Fa6)GN;Asn
1677	Aa3Ab4GNb2Ma3(Ab4GNb2(NNa3Ab4GNb6)Ma6)Mb4GNb4(Fa6)GN;Asn
1678	Ab4GNb2Ma3(Aa3Ab4GNb2(NNa3Ab4GNb6)Ma6)Mb4GNb4(Fa6)GN;Asn
1679	Fa3(Ab4)GNb2Ma3(Fa3(Ab4)GNb2(Ab4GNb6)Ma6)Mb4GNb4(Fa6)GN;Asn
1680	Fa3(Ab4)GNb2Ma3(Ab4GNb2(Fa3(Ab4)GNb6)Ma6)Mb4GNb4(Fa6)GN;Asn
1681	Fa3(Ab4)GNb2Ma3(Aa3Ab4GNb2(Ab4GNb6)Ma6)Mb4GNb4(Fa6)GN;Asn
1682	Fa3(Ab4)GNb2Ma3(Ab4GNb2(Aa3Ab4GNb6)Ma6)Mb4GNb4(Fa6)GN;Asn
1683	Ab4GNb2Ma3(Fa3(Ab4)GNb2(Fa3(Ab4)GNb6)Ma6)Mb4GNb4(Fa6)GN;Asn
1684	Aa3Ab4GNb2Ma3(Fa3(Ab4)GNb2(Ab4GNb6)Ma6)Mb4GNb4(Fa6)GN;Asn
1685	Ab4GNb2Ma3(Fa3(Ab4)GNb2(Aa3Ab4GNb6)Ma6)Mb4GNb4(Fa6)GN;Asn
1686	Aa3Ab4GNb2Ma3(Ab4GNb2(Fa3(Ab4)GNb6)Ma6)Mb4GNb4(Fa6)GN;Asn
1687	Ab4GNb2Ma3(Aa3Ab4GNb2(Fa3(Ab4)GNb6)Ma6)Mb4GNb4(Fa6)GN;Asn
1688	Fa3(Aa3Ab4)GNb2Ma3(Ab4GNb2(Ab4GNb6)Ma6)Mb4GNb4(Fa6)GN;Asn
1689	Aa3Ab4GNb2Ma3(Aa3Ab4GNb2(Ab4GNb6)Ma6)Mb4GNb4(Fa6)GN;Asn
1690	Aa3Ab4GNb2Ma3(Ab4GNb2(Aa3Ab4GNb6)Ma6)Mb4GNb4(Fa6)GN;Asn
1691	Ab4GNb2Ma3(Fa3(Aa3Ab4)GNb2(Ab4GNb6)Ma6)Mb4GNb4(Fa6)GN;Asn
1692	Ab4GNb2Ma3(Aa3Ab4GNb2(Aa3Ab4GNb6)Ma6)Mb4GNb4(Fa6)GN;Asn
1693	Ab4GNb2Ma3(Ab4GNb2(Fa3(Aa3Ab4)GNb6)Ma6)Mb4GNb4(Fa6)GN;Asn
1694	Fa3(NNa3Ab4)GNb2Ma3(NNa3Ab4GNb2(GNb6)Ma6)Mb4GNb4(Fa6)GN;Asn
1695	NNa3Ab4GNb2Ma3(Fa3(NNa3Ab4)GNb2(GNb6)Ma6)Mb4GNb4(Fa6)GN;Asn
1696	GNb3Ab4GNb2Ma3(GNb2(Ab4GNb3Ab4GNb6)Ma6)Mb4GNb4(Fa6)GN;Asn
1697	Ab4GNb2Ma3(GNb2(GNb3Ab4GNb3Ab4GNb6)Ma6)Mb4GNb4(Fa6)GN;Asn
1698	NNa3Ab4GNb2Ma3(GNb2(Ab4GNb3Ab4GNb6)Ma6)Mb4GNb4(Fa6)GN;Asn
1699	Ab4GNb2Ma3(GNb2(NNa3Ab4GNb3Ab4GNb6)Ma6)Mb4GNb4(Fa6)GN;Asn
1700	Fa3(Ab4)GNb2Ma3(GNb2(Ab4GNb3Ab4GNb6)Ma6)Mb4GNb4(Fa6)GN;Asn
1701	Ab4GNb2Ma3(GNb2(Fa3(Ab4)GNb3Ab4GNb6)Ma6)Mb4GNb4(Fa6)GN;Asn
1702	Aa3Ab4GNb2Ma3(GNb2(Ab4GNb3Ab4GNb6)Ma6)Mb4GNb4(Fa6)GN;Asn
1703	Ab4GNb2Ma3(GNb2(Aa3Ab4GNb3Ab4GNb6)Ma6)Mb4GNb4(Fa6)GN;Asn
1704	Fa3(NNa3Ab4)GNb2Ma3(GNb2(GNb3Ab4GNb6)Ma6)Mb4GNb4(Fa6)GN;Asn
1705	Ab4GNb2Ma3(GNb2(Fa3(Ab4GNb3Ab4)GNb6)Ma6)Mb4GNb4(Fa6)GN;Asn
1706	Fa3(NNa3Ab4)GNb2Ma3(GNb2(NNa3Ab4GNb6)Ma6)Mb4GNb4(Fa6)GN;Asn
1707	NNa3Ab4GNb2Ma3(GNb2(Fa3(NNa3Ab4)GNb6)Ma6)Mb4GNb4(Fa6)GN;Asn
1708	Fa3(NNa3Ab4)GNb2Ma3(GNb2(Aa3Ab4GNb6)Ma6)Mb4GNb4(Fa6)GN;Asn
1709	Fa3(Aa3Ab4)GNb2Ma3(GNb2(NNa3Ab4GNb6)Ma6)Mb4GNb4(Fa6)GN;Asn
1710	GNb2Ma3(GNb3Ab4GNb3Ab4GNb2(Ab4GNb6)Ma6)Mb4GNb4(Fa6)GN;Asn
1711	GNb2Ma3(Ab4GNb3Ab4GNb2(GNb3Ab4GNb6)Ma6)Mb4GNb4(Fa6)GN;Asn
1712	GNb2Ma3(NNa3Ab4GNb3Ab4GNb2(Ab4GNb6)Ma6)Mb4GNb4(Fa6)GN;Asn
1713	GNb2Ma3(Ab4GNb3Ab4GNb2(NNa3Ab4GNb6)Ma6)Mb4GNb4(Fa6)GN;Asn
1714	GNb2Ma3(Ab4GNb3Ab4GNb2(Fa3(Ab4)GNb6)Ma6)Mb4GNb4(Fa6)GN;Asn
1715	GNb2Ma3(Aa3Ab4GNb3Ab4GNb2(Ab4GNb6)Ma6)Mb4GNb4(Fa6)GN;Asn
1716	GNb2Ma3(Ab4GNb3Ab4GNb2(Aa3Ab4GNb6)Ma6)Mb4GNb4(Fa6)GN;Asn
1717	GNb2Ma3(GNb3Ab4GNb2(Ab4GNb3Ab4GNb6)Ma6)Mb4GNb4(Fa6)GN;Asn
1718	GNb2Ma3(Ab4GNb2(GNb3Ab4GNb3Ab4GNb6)Ma6)Mb4GNb4(Fa6)GN;Asn
1719	GNb2Ma3(NNa3Ab4GNb2(Ab4GNb3Ab4GNb6)Ma6)Mb4GNb4(Fa6)GN;Asn
1720	GNb2Ma3(Ab4GNb2(NNa3Ab4GNb3Ab4GNb6)Ma6)Mb4GNb4(Fa6)GN;Asn
1721	GNb2Ma3(Fa3(Ab4)GNb2(Ab4GNb3Ab4GNb6)Ma6)Mb4GNb4(Fa6)GN;Asn
1722	GNb2Ma3(Ab4GNb2(Fa3(Ab4)GNb3Ab4GNb6)Ma6)Mb4GNb4(Fa6)GN;Asn
1723	GNb2Ma3(Aa3Ab4GNb2(Ab4GNb3Ab4GNb6)Ma6)Mb4GNb4(Fa6)GN;Asn
1724	GNb2Ma3(Ab4GNb2(Aa3Ab4GNb3Ab4GNb6)Ma6)Mb4GNb4(Fa6)GN;Asn
1725	GNb2Ma3(Fa3(NNa3Ab4)GNb2(NNa3Ab4GNb6)Ma6)Mb4GNb4(Fa6)GN;Asn
1726	GNb2Ma3(NNa3Ab4GNb2(Fa3(NNa3Ab4)GNb6)Ma6)Mb4GNb4(Fa6)GN;Asn
1727	GNb2Ma3(GNb2(Ab4GNb3Ab4GNb3Ab4GNb6)Ma6)Mb4GNb4(Fa6)GN;Asn
1728	NNa3Ab4GNb2Ma3(NNa3Ab4GNb3Ab4GNb2Ma6)Mb4GNb4(Fa6)GN;Asn
1729	Fa3(NNa3Ab4)GNb2Ma3(Fa3(NNa3Ab4)GNb2Ma6)Mb4GNb4(Fa6)GN;Asn
1730	Ab4GNb2(Ab4GNb4)Ma3(GNb4)(Ab4GNb2(Ab4GNb6)Ma6)Mb4GNb4GN;Asn
1731	NNa3Ab4GNb2(Ab4GNb4)Ma3(GNb4)(Ab4GNb2(GNb6)Ma6)Mb4GNb4GN;Asn
1732	Ab4GNb2(NNa3Ab4GNb4)Ma3(GNb4)(Ab4GNb2(GNb6)Ma6)Mb4GNb4GN;Asn
1733	Ab4GNb2(Ab4GNb4)Ma3(GNb4)(NNa3Ab4GNb2(GNb6)Ma6)Mb4GNb4GN;Asn
1734	Ab4GNb2(Ab4GNb4)Ma3(GNb4)(GNb2(GNb3Ab4GNb6)Ma6)Mb4GNb4GN;Asn
1735	NNa3Ab4GNb2(Ab4GNb4)Ma3(GNb4)(GNb2(Ab4GNb6)Ma6)Mb4GNb4GN;Asn
1736	Ab4GNb2(NNa3Ab4GNb4)Ma3(GNb4)(GNb2(Ab4GNb6)Ma6)Mb4GNb4GN;Asn
1737	Ab4GNb2(Ab4GNb4)Ma3(GNb4)(GNb2(NNa3Ab4GNb6)Ma6)Mb4GNb4GN;Asn
1738	Fa3(Ab4)GNb2(Ab4GNb4)Ma3(GNb4)(GNb2(Ab4GNb6)Ma6)Mb4GNb4GN;Asn
1739	Ab4GNb2(Fa3(Ab4)GNb4)Ma3(GNb4)(GNb2(Ab4GNb6)Ma6)Mb4GNb4GN;Asn
1740	Ab4GNb2(Ab4GNb4)Ma3(GNb4)(GNb2(Fa3(Ab4)GNb6)Ma6)Mb4GNb4GN;Asn
1741	Aa3Ab4GNb2(Ab4GNb4)Ma3(GNb4)(GNb2(Ab4GNb6)Ma6)Mb4GNb4GN;Asn
1742	Ab4GNb2(Aa3Ab4GNb4)Ma3(GNb4)(GNb2(Ab4GNb6)Ma6)Mb4GNb4GN;Asn
1743	Ab4GNb2(Ab4GNb4)Ma3(GNb4)(GNb2(Aa3Ab4GNb6)Ma6)Mb4GNb4GN;Asn
1744	NNa3Ab4GNb2(NNa3Ab4GNb4)Ma3(GNb4)(GNb2(GNb6)Ma6)Mb4GNb4GN;Asn
1745	NNa3Ab4GNb2(GNb4)Ma3(GNb4)(Ab4GNb2(Ab4GNb6)Ma6)Mb4GNb4GN;Asn
1746	Ab4GNb2(GNb4)Ma3(GNb4)(NNa3Ab4GNb2(Ab4GNb6)Ma6)Mb4GNb4GN;Asn
1747	Ab4GNb2(GNb4)Ma3(GNb4)(Ab4GNb2(NNa3Ab4GNb6)Ma6)Mb4GNb4GN;Asn
1748	NNa3Ab4GNb2(GNb4)Ma3(GNb4)(GNb2(NNa3Ab4GNb6)Ma6)Mb4GNb4GN;Asn
1749	GNb2(NNa3Ab4GNb4)Ma3(GNb4)(Ab4GNb2(Ab4GNb6)Ma6)Mb4GNb4GN;Asn
1750	GNb2(Ab4GNb4)Ma3(GNb4)(NNa3Ab4GNb2(Ab4GNb6)Ma6)Mb4GNb4GN;Asn
1751	GNb2(Ab4GNb4)Ma3(GNb4)(Ab4GNb2(NNa3Ab4GNb6)Ma6)Mb4GNb4GN;Asn
1752	GNb2(Aa3Ab4GNb4)Ma3(GNb4)(Ab4GNb2(Ab4GNb6)Ma6)Mb4GNb4GN;Asn
1753	GNb2(Ab4GNb4)Ma3(GNb4)(Ab4GNb2(Aa3Ab4GNb6)Ma6)Mb4GNb4GN;Asn
1754	GNb2(Ab4GNb4)Ma3(GNb4)(GNb2(Ab4GNb3Ab4GNb6)Ma6)Mb4GNb4GN;Asn
1755	GNb2(NNa3Ab4GNb4)Ma3(GNb4)(GNb2(NNa3Ab4GNb6)Ma6)Mb4GNb4GN;Asn
1756	Ab4GNb3Ab4GNb2(Ab4GNb4)Ma3(Ab4GNb2(GNb6)Ma6)Mb4GNb4GN;Asn
1757	Ab4GNb3Ab4GNb2(Ab4GNb4)Ma3(GNb2(Ab4GNb6)Ma6)Mb4GNb4GN;Asn
1758	NNa3Ab4GNb3Ab4GNb2(Ab4GNb4)Ma3(GNb2(GNb6)Ma6)Mb4GNb4GN;Asn
1759	Ab4GNb3Ab4GNb2(NNa3Ab4GNb4)Ma3(GNb2(GNb6)Ma6)Mb4GNb4GN;Asn
1760	Ab4GNb3Ab4GNb2(GNb4)Ma3(Ab4GNb2(Ab4GNb6)Ma6)Mb4GNb4GN;Asn
1761	NNa3Ab4GNb3Ab4GNb2(GNb4)Ma3(GNb2(Ab4GNb6)Ma6)Mb4GNb4GN;Asn
1762	Ab4GNb3Ab4GNb2(GNb4)Ma3(GNb2(NNa3Ab4GNb6)Ma6)Mb4GNb4GN;Asn
1763	GNb3Ab4GNb2(Ab4GNb4)Ma3(Ab4GNb2(Ab4GNb6)Ma6)Mb4GNb4GN;Asn
1764	GNb3Ab4GNb2(NNa3Ab4GNb4)Ma3(Ab4GNb2(GNb6)Ma6)Mb4GNb4GN;Asn
1765	GNb3Ab4GNb2(Ab4GNb4)Ma3(NNa3Ab4GNb2(GNb6)Ma6)Mb4GNb4GN;Asn
1766	GNb3Ab4GNb2(NNa3Ab4GNb4)Ma3(GNb2(Ab4GNb6)Ma6)Mb4GNb4GN;Asn
1767	GNb3Ab4GNb2(Ab4GNb4)Ma3(GNb2(NNa3Ab4GNb6)Ma6)Mb4GNb4GN;Asn
1768	GNb3Ab4GNb2(Aa3Ab4GNb4)Ma3(GNb2(Ab4GNb6)Ma6)Mb4GNb4GN;Asn
1769	GNb3Ab4GNb2(Ab4GNb4)Ma3(GNb2(Aa3Ab4GNb6)Ma6)Mb4GNb4GN;Asn
1770	GNb3Ab4GNb2(GNb4)Ma3(NNa3Ab4GNb2(Ab4GNb6)Ma6)Mb4GNb4GN;Asn
1771	GNb3Ab4GNb2(GNb4)Ma3(Ab4GNb2(NNa3Ab4GNb6)Ma6)Mb4GNb4GN;Asn
1772	Ab4GNb2(Ab4GNb3Ab4GNb4)Ma3(Ab4GNb2(GNb6)Ma6)Mb4GNb4GN;Asn
1773	Ab4GNb2(Ab4GNb3Ab4GNb4)Ma3(GNb2(Ab4GNb6)Ma6)Mb4GNb4GN;Asn
1774	NNa3Ab4GNb2(Ab4GNb3Ab4GNb4)Ma3(GNb2(GNb6)Ma6)Mb4GNb4GN;Asn
1775	Ab4GNb2(NNa3Ab4GNb3Ab4GNb4)Ma3(GNb2(GNb6)Ma6)Mb4GNb4GN;Asn
1776	Ab4GNb2(GNb3Ab4GNb4)Ma3(Ab4GNb2(Ab4GNb6)Ma6)Mb4GNb4GN;Asn
1777	NNa3Ab4GNb2(GNb3Ab4GNb4)Ma3(Ab4GNb2(GNb6)Ma6)Mb4GNb4GN;Asn
1778	Ab4GNb2(GNb3Ab4GNb4)Ma3(NNa3Ab4GNb2(GNb6)Ma6)Mb4GNb4GN;Asn
1779	Ab4GNb2(GNb3Ab4GNb4)Ma3(GNb2(GNb3Ab4GNb6)Ma6)Mb4GNb4GN;Asn
1780	NNa3Ab4GNb2(GNb3Ab4GNb4)Ma3(GNb2(Ab4GNb6)Ma6)Mb4GNb4GN;Asn
1781	Ab4GNb2(GNb3Ab4GNb4)Ma3(GNb2(NNa3Ab4GNb6)Ma6)Mb4GNb4GN;Asn
1782	Aa3Ab4GNb2(GNb3Ab4GNb4)Ma3(GNb2(Ab4GNb6)Ma6)Mb4GNb4GN;Asn
1783	Ab4GNb2(GNb3Ab4GNb4)Ma3(GNb2(Aa3Ab4GNb6)Ma6)Mb4GNb4GN;Asn
1784	Ab4GNb2(Ab4GNb4)Ma3(Ab4GNb3Ab4GNb2(GNb6)Ma6)Mb4GNb4GN;Asn
1785	Ab4GNb2(Ab4GNb4)Ma3(GNb3Ab4GNb2(Ab4GNb6)Ma6)Mb4GNb4GN;Asn
1786	NNa3Ab4GNb2(Ab4GNb4)Ma3(GNb3Ab4GNb2(GNb6)Ma6)Mb4GNb4GN;Asn
1787	Ab4GNb2(NNa3Ab4GNb4)Ma3(GNb3Ab4GNb2(GNb6)Ma6)Mb4GNb4GN;Asn
1788	Aa3Ab4GNb2(Ab4GNb4)Ma3(GNb3Ab4GNb2(GNb6)Ma6)Mb4GNb4GN;Asn
1789	Ab4GNb2(Aa3Ab4GNb4)Ma3(GNb3Ab4GNb2(GNb6)Ma6)Mb4GNb4GN;Asn
1790	Ab4GNb2(Ab4GNb4)Ma3(Ab4GNb2(GNb3Ab4GNb6)Ma6)Mb4GNb4GN;Asn
1791	NNa3Ab4GNb2(Ab4GNb4)Ma3(Ab4GNb2(Ab4GNb6)Ma6)Mb4GNb4GN;Asn
1792	Ab4GNb2(NNa3Ab4GNb4)Ma3(Ab4GNb2(Ab4GNb6)Ma6)Mb4GNb4GN;Asn
1793	Ab4GNb2(Ab4GNb4)Ma3(NNa3Ab4GNb2(Ab4GNb6)Ma6)Mb4GNb4GN;Asn
1794	Ab4GNb2(Ab4GNb4)Ma3(Ab4GNb2(NNa3Ab4GNb6)Ma6)Mb4GNb4GN;Asn
1795	Fa3(Ab4)GNb2(Ab4GNb4)Ma3(Ab4GNb2(Ab4GNb6)Ma6)Mb4GNb4GN;Asn
1796	Ab4GNb2(Fa3(Ab4)GNb4)Ma3(Ab4GNb2(Ab4GNb6)Ma6)Mb4GNb4GN;Asn
1797	Ab4GNb2(Ab4GNb4)Ma3(Fa3(Ab4)GNb2(Ab4GNb6)Ma6)Mb4GNb4GN;Asn
1798	Ab4GNb2(Ab4GNb4)Ma3(Ab4GNb2(Fa3(Ab4)GNb6)Ma6)Mb4GNb4GN;Asn
1799	Aa3Ab4GNb2(Ab4GNb4)Ma3(Ab4GNb2(Ab4GNb6)Ma6)Mb4GNb4GN;Asn
1800	Ab4GNb2(Aa3Ab4GNb4)Ma3(Ab4GNb2(Ab4GNb6)Ma6)Mb4GNb4GN;Asn
1801	Ab4GNb2(Ab4GNb4)Ma3(Aa3Ab4GNb2(Ab4GNb6)Ma6)Mb4GNb4GN;Asn
1802	Ab4GNb2(Ab4GNb4)Ma3(Ab4GNb2(Aa3Ab4GNb6)Ma6)Mb4GNb4GN;Asn
1803	NNa3Ab4GNb2(NNa3Ab4GNb4)Ma3(Ab4GNb2(GNb6)Ma6)Mb4GNb4GN;Asn
1804	NNa3Ab4GNb2(Ab4GNb4)Ma3(NNa3Ab4GNb2(GNb6)Ma6)Mb4GNb4GN;Asn
1805	Fa3(NNa3Ab4)GNb2(Ab4GNb4)Ma3(Ab4GNb2(GNb6)Ma6)Mb4GNb4GN;Asn
1806	NNa3Ab4GNb2(Fa3(Ab4)GNb4)Ma3(Ab4GNb2(GNb6)Ma6)Mb4GNb4GN;Asn
1807	NNa3Ab4GNb2(Ab4GNb4)Ma3(Fa3(Ab4)GNb2(GNb6)Ma6)Mb4GNb4GN;Asn
1808	NNa3Ab4GNb2(Aa3Ab4GNb4)Ma3(Ab4GNb2(GNb6)Ma6)Mb4GNb4GN;Asn
1809	NNa3Ab4GNb2(Ab4GNb4)Ma3(Aa3Ab4GNb2(GNb6)Ma6)Mb4GNb4GN;Asn
1810	Ab4GNb2(NNa3Ab4GNb4)Ma3(NNa3Ab4GNb2(GNb6)Ma6)Mb4GNb4GN;Asn
1811	Fa3(Ab4)GNb2(NNa3Ab4GNb4)Ma3(Ab4GNb2(GNb6)Ma6)Mb4GNb4GN;Asn
1812	Ab4GNb2(Fa3(NNa3Ab4)GNb4)Ma3(Ab4GNb2(GNb6)Ma6)Mb4GNb4GN;Asn
1813	Ab4GNb2(NNa3Ab4GNb4)Ma3(Fa3(Ab4)GNb2(GNb6)Ma6)Mb4GNb4GN;Asn
1814	Aa3Ab4GNb2(NNa3Ab4GNb4)Ma3(Ab4GNb2(GNb6)Ma6)Mb4GNb4GN;Asn
1815	Ab4GNb2(NNa3Ab4GNb4)Ma3(Aa3Ab4GNb2(GNb6)Ma6)Mb4GNb4GN;Asn
1816	Fa3(Ab4)GNb2(Ab4GNb4)Ma3(NNa3Ab4GNb2(GNb6)Ma6)Mb4GNb4GN;Asn
1817	Ab4GNb2(Fa3(Ab4)GNb4)Ma3(NNa3Ab4GNb2(GNb6)Ma6)Mb4GNb4GN;Asn
1818	Ab4GNb2(Ab4GNb4)Ma3(Fa3(NNa3Ab4)GNb2(GNb6)Ma6)Mb4GNb4GN;Asn
1819	Aa3Ab4GNb2(Ab4GNb4)Ma3(NNa3Ab4GNb2(GNb6)Ma6)Mb4GNb4GN;Asn
1820	Ab4GNb2(Aa3Ab4GNb4)Ma3(NNa3Ab4GNb2(GNb6)Ma6)Mb4GNb4GN;Asn
1821	Fa3(Ab4)GNb2(Aa3Ab4GNb4)Ma3(Ab4GNb2(GNb6)Ma6)Mb4GNb4GN;Asn
1822	Aa3Ab4GNb2(Fa3(Ab4)GNb4)Ma3(Ab4GNb2(GNb6)Ma6)Mb4GNb4GN;Asn
1823	Aa3Ab4GNb2(Aa3Ab4GNb4)Ma3(Ab4GNb2(GNb6)Ma6)Mb4GNb4GN;Asn
1824	Aa3Ab4GNb2(Ab4GNb4)Ma3(Aa3Ab4GNb2(GNb6)Ma6)Mb4GNb4GN;Asn
1825	Ab4GNb2(Aa3Ab4GNb4)Ma3(Aa3Ab4GNb2(GNb6)Ma6)Mb4GNb4GN;Asn
1826	Ab4GNb2(Ab4GNb4)Ma3(GNb2(Ab4GNb3Ab4GNb6)Ma6)Mb4GNb4GN;Asn
1827	NNa3Ab4GNb2(Ab4GNb4)Ma3(GNb2(GNb3Ab4GNb6)Ma6)Mb4GNb4GN;Asn
1828	Ab4GNb2(NNa3Ab4GNb4)Ma3(GNb2(GNb3Ab4GNb6)Ma6)Mb4GNb4GN;Asn
1829	Fa3(Ab4)GNb2(Ab4GNb4)Ma3(GNb2(GNb3Ab4GNb6)Ma6)Mb4GNb4GN;Asn
1830	Ab4GNb2(Fa3(Ab4)GNb4)Ma3(GNb2(GNb3Ab4GNb6)Ma6)Mb4GNb4GN;Asn
1831	Ab4GNb2(Ab4GNb4)Ma3(GNb2(Fa3(GNb3Ab4)GNb6)Ma6)Mb4GNb4GN;Asn
1832	Aa3Ab4GNb2(Ab4GNb4)Ma3(GNb2(GNb3Ab4GNb6)Ma6)Mb4GNb4GN;Asn
1833	Ab4GNb2(Aa3Ab4GNb4)Ma3(GNb2(GNb3Ab4GNb6)Ma6)Mb4GNb4GN;Asn
1834	NNa3Ab4GNb2(NNa3Ab4GNb4)Ma3(GNb2(Ab4GNb6)Ma6)Mb4GNb4GN;Asn
1835	NNa3Ab4GNb2(Ab4GNb4)Ma3(GNb2(NNa3Ab4GNb6)Ma6)Mb4GNb4GN;Asn
1836	Fa3(NNa3Ab4)GNb2(Ab4GNb4)Ma3(GNb2(Ab4GNb6)Ma6)Mb4GNb4GN;Asn
1837	NNa3Ab4GNb2(Fa3(Ab4)GNb4)Ma3(GNb2(Ab4GNb6)Ma6)Mb4GNb4GN;Asn
1838	NNa3Ab4GNb2(Ab4GNb4)Ma3(GNb2(Fa3(Ab4)GNb6)Ma6)Mb4GNb4GN;Asn
1839	NNa3Ab4GNb2(Aa3Ab4GNb4)Ma3(GNb2(Ab4GNb6)Ma6)Mb4GNb4GN;Asn
1840	NNa3Ab4GNb2(Ab4GNb4)Ma3(GNb2(Aa3Ab4GNb6)Ma6)Mb4GNb4GN;Asn
1841	Ab4GNb2(NNa3Ab4GNb4)Ma3(GNb2(NNa3Ab4GNb6)Ma6)Mb4GNb4GN;Asn
1842	Fa3(Ab4)GNb2(NNa3Ab4GNb4)Ma3(GNb2(Ab4GNb6)Ma6)Mb4GNb4GN;Asn
1843	Ab4GNb2(Fa3(NNa3Ab4)GNb4)Ma3(GNb2(Ab4GNb6)Ma6)Mb4GNb4GN;Asn
1844	Ab4GNb2(NNa3Ab4GNb4)Ma3(GNb2(Fa3(Ab4)GNb6)Ma6)Mb4GNb4GN;Asn
1845	Aa3Ab4GNb2(NNa3Ab4GNb4)Ma3(GNb2(Ab4GNb6)Ma6)Mb4GNb4GN;Asn
1846	Ab4GNb2(NNa3Ab4GNb4)Ma3(GNb2(Aa3Ab4GNb6)Ma6)Mb4GNb4GN;Asn
1847	Fa3(Ab4)GNb2(Ab4GNb4)Ma3(GNb2(NNa3Ab4GNb6)Ma6)Mb4GNb4GN;Asn
1848	Ab4GNb2(Fa3(Ab4)GNb4)Ma3(GNb2(NNa3Ab4GNb6)Ma6)Mb4GNb4GN;Asn
1849	Ab4GNb2(Ab4GNb4)Ma3(GNb2(Fa3(NNa3Ab4)GNb6)Ma6)Mb4GNb4GN;Asn
1850	Aa3Ab4GNb2(Ab4GNb4)Ma3(GNb2(NNa3Ab4GNb6)Ma6)Mb4GNb4GN;Asn
1851	Ab4GNb2(Aa3Ab4GNb4)Ma3(GNb2(NNa3Ab4GNb6)Ma6)Mb4GNb4GN;Asn
1852	Fa3(Ab4)GNb2(Fa3(Ab4)GNb4)Ma3(GNb2(Ab4GNb6)Ma6)Mb4GNb4GN;Asn
1853	Fa3(Ab4)GNb2(Ab4GNb4)Ma3(GNb2(Fa3(Ab4)GNb6)Ma6)Mb4GNb4GN;Asn
1854	Fa3(Ab4)GNb2(Aa3Ab4GNb4)Ma3(GNb2(Ab4GNb6)Ma6)Mb4GNb4GN;Asn
1855	Fa3(Ab4)GNb2(Ab4GNb4)Ma3(GNb2(Aa3Ab4GNb6)Ma6)Mb4GNb4GN;Asn
1856	Ab4GNb2(Fa3(Ab4)GNb4)Ma3(GNb2(Fa3(Ab4)GNb6)Ma6)Mb4GNb4GN;Asn
1857	Aa3Ab4GNb2(Fa3(Ab4)GNb4)Ma3(GNb2(Ab4GNb6)Ma6)Mb4GNb4GN;Asn
1858	Ab4GNb2(Fa3(Ab4)GNb4)Ma3(GNb2(Aa3Ab4GNb6)Ma6)Mb4GNb4GN;Asn
1859	Aa3Ab4GNb2(Ab4GNb4)Ma3(GNb2(Fa3(Ab4)GNb6)Ma6)Mb4GNb4GN;Asn
1860	Ab4GNb2(Aa3Ab4GNb4)Ma3(GNb2(Fa3(Ab4)GNb6)Ma6)Mb4GNb4GN;Asn
1861	Fa3(Aa3Ab4)GNb2(Ab4GNb4)Ma3(GNb2(Ab4GNb6)Ma6)Mb4GNb4GN;Asn
1862	Aa3Ab4GNb2(Aa3Ab4GNb4)Ma3(GNb2(Ab4GNb6)Ma6)Mb4GNb4GN;Asn
1863	Aa3Ab4GNb2(Ab4GNb4)Ma3(GNb2(Aa3Ab4GNb6)Ma6)Mb4GNb4GN;Asn
1864	Ab4GNb2(Fa3(Aa3Ab4)GNb4)Ma3(GNb2(Ab4GNb6)Ma6)Mb4GNb4GN;Asn
1865	Ab4GNb2(Aa3Ab4GNb4)Ma3(GNb2(Aa3Ab4GNb6)Ma6)Mb4GNb4GN;Asn
1866	Ab4GNb2(Ab4GNb4)Ma3(GNb2(Fa3(Aa3Ab4)GNb6)Ma6)Mb4GNb4GN;Asn
1867	NNa3Ab4GNb2(Fa3(NNa3Ab4)GNb4)Ma3(GNb2(GNb6)Ma6)Mb4GNb4GN;Asn
1868	Ab4GNb2(GNb4)Ma3(Ab4GNb3Ab4GNb2(Ab4GNb6)Ma6)Mb4GNb4GN;Asn
1869	NNa3Ab4GNb2(GNb4)Ma3(Ab4GNb3Ab4GNb2(GNb6)Ma6)Mb4GNb4GN;Asn
1870	Ab4GNb2(GNb4)Ma3(GNb3Ab4GNb2(GNb3Ab4GNb6)Ma6)Mb4GNb4GN;Asn
1871	NNa3Ab4GNb2(GNb4)Ma3(GNb3Ab4GNb2(Ab4GNb6)Ma6)Mb4GNb4GN;Asn
1872	Ab4GNb2(GNb4)Ma3(GNb3Ab4GNb2(NNa3Ab4GNb6)Ma6)Mb4GNb4GN;Asn
1873	Aa3Ab4GNb2(GNb4)Ma3(GNb3Ab4GNb2(Ab4GNb6)Ma6)Mb4GNb4GN;Asn
1874	Ab4GNb2(GNb4)Ma3(GNb3Ab4GNb2(Aa3Ab4GNb6)Ma6)Mb4GNb4GN;Asn
1875	Ab4GNb2(GNb4)Ma3(Ab4GNb2(Ab4GNb3Ab4GNb6)Ma6)Mb4GNb4GN;Asn
1876	NNa3Ab4GNb2(GNb4)Ma3(Ab4GNb2(GNb3Ab4GNb6)Ma6)Mb4GNb4GN;Asn
1877	Ab4GNb2(GNb4)Ma3(NNa3Ab4GNb2(GNb3Ab4GNb6)Ma6)Mb4GNb4GN;Asn
1878	Aa3Ab4GNb2(GNb4)Ma3(Ab4GNb2(GNb3Ab4GNb6)Ma6)Mb4GNb4GN;Asn
1879	Ab4GNb2(GNb4)Ma3(Aa3Ab4GNb2(GNb3Ab4GNb6)Ma6)Mb4GNb4GN;Asn
1880	NNa3Ab4GNb2(GNb4)Ma3(NNa3Ab4GNb2(Ab4GNb6)Ma6)Mb4GNb4GN;Asn
1881	NNa3Ab4GNb2(GNb4)Ma3(Ab4GNb2(NNa3Ab4GNb6)Ma6)Mb4GNb4GN;Asn
1882	Fa3(NNa3Ab4)GNb2(GNb4)Ma3(Ab4GNb2(Ab4GNb6)Ma6)Mb4GNb4GN;Asn
1883	NNa3Ab4GNb2(GNb4)Ma3(Fa3(Ab4)GNb2(Ab4GNb6)Ma6)Mb4GNb4GN;Asn
1884	NNa3Ab4GNb2(GNb4)Ma3(Ab4GNb2(Fa3(Ab4)GNb6)Ma6)Mb4GNb4GN;Asn
1885	NNa3Ab4GNb2(GNb4)Ma3(Aa3Ab4GNb2(Ab4GNb6)Ma6)Mb4GNb4GN;Asn
1886	NNa3Ab4GNb2(GNb4)Ma3(Ab4GNb2(Aa3Ab4GNb6)Ma6)Mb4GNb4GN;Asn
1887	Ab4GNb2(GNb4)Ma3(NNa3Ab4GNb2(NNa3Ab4GNb6)Ma6)Mb4GNb4GN;Asn
1888	Fa3(Ab4)GNb2(GNb4)Ma3(NNa3Ab4GNb2(Ab4GNb6)Ma6)Mb4GNb4GN;Asn
1889	Ab4GNb2(GNb4)Ma3(Fa3(NNa3Ab4)GNb2(Ab4GNb6)Ma6)Mb4GNb4GN;Asn
1890	Ab4GNb2(GNb4)Ma3(NNa3Ab4GNb2(Fa3(Ab4)GNb6)Ma6)Mb4GNb4GN;Asn
1891	Aa3Ab4GNb2(GNb4)Ma3(NNa3Ab4GNb2(Ab4GNb6)Ma6)Mb4GNb4GN;Asn
1892	Ab4GNb2(GNb4)Ma3(NNa3Ab4GNb2(Aa3Ab4GNb6)Ma6)Mb4GNb4GN;Asn
1893	Fa3(Ab4)GNb2(GNb4)Ma3(Ab4GNb2(NNa3Ab4GNb6)Ma6)Mb4GNb4GN;Asn
1894	Ab4GNb2(GNb4)Ma3(Fa3(Ab4)GNb2(NNa3Ab4GNb6)Ma6)Mb4GNb4GN;Asn
1895	Ab4GNb2(GNb4)Ma3(Ab4GNb2(Fa3(NNa3Ab4)GNb6)Ma6)Mb4GNb4GN;Asn
1896	Aa3Ab4GNb2(GNb4)Ma3(Ab4GNb2(NNa3Ab4GNb6)Ma6)Mb4GNb4GN;Asn
1897	Ab4GNb2(GNb4)Ma3(Aa3Ab4GNb2(NNa3Ab4GNb6)Ma6)Mb4GNb4GN;Asn
1898	Aa3Ab4GNb2(GNb4)Ma3(Aa3Ab4GNb2(Ab4GNb6)Ma6)Mb4GNb4GN;Asn
1899	Aa3Ab4GNb2(GNb4)Ma3(Ab4GNb2(Aa3Ab4GNb6)Ma6)Mb4GNb4GN;Asn
1900	Ab4GNb2(GNb4)Ma3(Aa3Ab4GNb2(Aa3Ab4GNb6)Ma6)Mb4GNb4GN;Asn
1901	Ab4GNb2(GNb4)Ma3(GNb2(GNb3Ab4GNb3Ab4GNb6)Ma6)Mb4GNb4GN;Asn
1902	NNa3Ab4GNb2(GNb4)Ma3(GNb2(Ab4GNb3Ab4GNb6)Ma6)Mb4GNb4GN;Asn
1903	Ab4GNb2(GNb4)Ma3(GNb2(NNa3Ab4GNb3Ab4GNb6)Ma6)Mb4GNb4GN;Asn
1904	Aa3Ab4GNb2(GNb4)Ma3(GNb2(Ab4GNb3Ab4GNb6)Ma6)Mb4GNb4GN;Asn
1905	Ab4GNb2(GNb4)Ma3(GNb2(Aa3Ab4GNb3Ab4GNb6)Ma6)Mb4GNb4GN;Asn
1906	GNb2(Ab4GNb3Ab4GNb4)Ma3(Ab4GNb2(Ab4GNb6)Ma6)Mb4GNb4GN;Asn
1907	GNb2(NNa3Ab4GNb3Ab4GNb4)Ma3(Ab4GNb2(GNb6)Ma6)Mb4GNb4GN;Asn
1908	GNb2(Ab4GNb3Ab4GNb4)Ma3(NNa3Ab4GNb2(GNb6)Ma6)Mb4GNb4GN;Asn
1909	GNb2(NNa3Ab4GNb3Ab4GNb4)Ma3(GNb2(Ab4GNb6)Ma6)Mb4GNb4GN;Asn
1910	GNb2(Ab4GNb3Ab4GNb4)Ma3(GNb2(NNa3Ab4GNb6)Ma6)Mb4GNb4GN;Asn
1911	GNb2(GNb3Ab4GNb4)Ma3(NNa3Ab4GNb2(Ab4GNb6)Ma6)Mb4GNb4GN;Asn
1912	GNb2(GNb3Ab4GNb4)Ma3(Ab4GNb2(NNa3Ab4GNb6)Ma6)Mb4GNb4GN;Asn
1913	GNb2(Ab4GNb4)Ma3(Ab4GNb3Ab4GNb2(Ab4GNb6)Ma6)Mb4GNb4GN;Asn
1914	GNb2(NNa3Ab4GNb4)Ma3(Ab4GNb3Ab4GNb2(GNb6)Ma6)Mb4GNb4GN;Asn
1915	GNb2(Ab4GNb4)Ma3(GNb3Ab4GNb2(GNb3Ab4GNb6)Ma6)Mb4GNb4GN;Asn
1916	GNb2(NNa3Ab4GNb4)Ma3(GNb3Ab4GNb2(Ab4GNb6)Ma6)Mb4GNb4GN;Asn
1917	GNb2(Ab4GNb4)Ma3(GNb3Ab4GNb2(NNa3Ab4GNb6)Ma6)Mb4GNb4GN;Asn
1918	GNb2(Aa3Ab4GNb4)Ma3(GNb3Ab4GNb2(Ab4GNb6)Ma6)Mb4GNb4GN;Asn
1919	GNb2(Ab4GNb4)Ma3(GNb3Ab4GNb2(Aa3Ab4GNb6)Ma6)Mb4GNb4GN;Asn
1920	GNb2(Ab4GNb4)Ma3(Ab4GNb2(Ab4GNb3Ab4GNb6)Ma6)Mb4GNb4GN;Asn
1921	GNb2(NNa3Ab4GNb4)Ma3(Ab4GNb2(GNb3Ab4GNb6)Ma6)Mb4GNb4GN;Asn
1922	GNb2(Ab4GNb4)Ma3(NNa3Ab4GNb2(GNb3Ab4GNb6)Ma6)Mb4GNb4GN;Asn
1923	GNb2(Aa3Ab4GNb4)Ma3(Ab4GNb2(GNb3Ab4GNb6)Ma6)Mb4GNb4GN;Asn
1924	GNb2(Ab4GNb4)Ma3(Aa3Ab4GNb2(GNb3Ab4GNb6)Ma6)Mb4GNb4GN;Asn
1925	GNb2(NNa3Ab4GNb4)Ma3(NNa3Ab4GNb2(Ab4GNb6)Ma6)Mb4GNb4GN;Asn
1926	GNb2(NNa3Ab4GNb4)Ma3(Ab4GNb2(NNa3Ab4GNb6)Ma6)Mb4GNb4GN;Asn
1927	GNb2(Fa3(NNa3Ab4)GNb4)Ma3(Ab4GNb2(Ab4GNb6)Ma6)Mb4GNb4GN;Asn
1928	GNb2(NNa3Ab4GNb4)Ma3(Fa3(Ab4)GNb2(Ab4GNb6)Ma6)Mb4GNb4GN;Asn
1929	GNb2(NNa3Ab4GNb4)Ma3(Ab4GNb2(Fa3(Ab4)GNb6)Ma6)Mb4GNb4GN;Asn
1930	GNb2(NNa3Ab4GNb4)Ma3(Aa3Ab4GNb2(Ab4GNb6)Ma6)Mb4GNb4GN;Asn
1931	GNb2(NNa3Ab4GNb4)Ma3(Ab4GNb2(Aa3Ab4GNb6)Ma6)Mb4GNb4GN;Asn
1932	GNb2(Ab4GNb4)Ma3(NNa3Ab4GNb2(NNa3Ab4GNb6)Ma6)Mb4GNb4GN;Asn
1933	GNb2(Fa3(Ab4)GNb4)Ma3(NNa3Ab4GNb2(Ab4GNb6)Ma6)Mb4GNb4GN;Asn
1934	GNb2(Ab4GNb4)Ma3(Fa3(NNa3Ab4)GNb2(Ab4GNb6)Ma6)Mb4GNb4GN;Asn
1935	GNb2(Ab4GNb4)Ma3(NNa3Ab4GNb2(Fa3(Ab4)GNb6)Ma6)Mb4GNb4GN;Asn
1936	GNb2(Aa3Ab4GNb4)Ma3(NNa3Ab4GNb2(Ab4GNb6)Ma6)Mb4GNb4GN;Asn
1937	GNb2(Ab4GNb4)Ma3(NNa3Ab4GNb2(Aa3Ab4GNb6)Ma6)Mb4GNb4GN;Asn
1938	GNb2(Fa3(Ab4)GNb4)Ma3(Ab4GNb2(NNa3Ab4GNb6)Ma6)Mb4GNb4GN;Asn
1939	GNb2(Ab4GNb4)Ma3(Fa3(Ab4)GNb2(NNa3Ab4GNb6)Ma6)Mb4GNb4GN;Asn
1940	GNb2(Ab4GNb4)Ma3(Ab4GNb2(Fa3(NNa3Ab4)GNb6)Ma6)Mb4GNb4GN;Asn
1941	GNb2(Aa3Ab4GNb4)Ma3(Ab4GNb2(NNa3Ab4GNb6)Ma6)Mb4GNb4GN;Asn
1942	GNb2(Ab4GNb4)Ma3(Aa3Ab4GNb2(NNa3Ab4GNb6)Ma6)Mb4GNb4GN;Asn
1943	GNb2(Fa3(Ab4)GNb4)Ma3(Aa3Ab4GNb2(Ab4GNb6)Ma6)Mb4GNb4GN;Asn
1944	GNb2(Fa3(Ab4)GNb4)Ma3(Ab4GNb2(Aa3Ab4GNb6)Ma6)Mb4GNb4GN;Asn
1945	GNb2(Aa3Ab4GNb4)Ma3(Fa3(Ab4)GNb2(Ab4GNb6)Ma6)Mb4GNb4GN;Asn
1946	GNb2(Ab4GNb4)Ma3(Fa3(Ab4)GNb2(Aa3Ab4GNb6)Ma6)Mb4GNb4GN;Asn
1947	GNb2(Aa3Ab4GNb4)Ma3(Ab4GNb2(Fa3(Ab4)GNb6)Ma6)Mb4GNb4GN;Asn
1948	GNb2(Ab4GNb4)Ma3(Aa3Ab4GNb2(Fa3(Ab4)GNb6)Ma6)Mb4GNb4GN;Asn
1949	GNb2(Aa3Ab4GNb4)Ma3(Aa3Ab4GNb2(Ab4GNb6)Ma6)Mb4GNb4GN;Asn
1950	GNb2(Aa3Ab4GNb4)Ma3(Ab4GNb2(Aa3Ab4GNb6)Ma6)Mb4GNb4GN;Asn
1951	GNb2(Ab4GNb4)Ma3(Aa3Ab4GNb2(Aa3Ab4GNb6)Ma6)Mb4GNb4GN;Asn
1952	GNb2(Ab4GNb4)Ma3(GNb2(GNb3Ab4GNb3Ab4GNb6)Ma6)Mb4GNb4GN;Asn
1953	GNb2(NNa3Ab4GNb4)Ma3(GNb2(Ab4GNb3Ab4GNb6)Ma6)Mb4GNb4GN;Asn
1954	GNb2(Ab4GNb4)Ma3(GNb2(NNa3Ab4GNb3Ab4GNb6)Ma6)Mb4GNb4GN;Asn
1955	GNb2(Fa3(Ab4)GNb4)Ma3(GNb2(Ab4GNb3Ab4GNb6)Ma6)Mb4GNb4GN;Asn
1956	GNb2(Ab4GNb4)Ma3(GNb2(Fa3(Ab4)GNb3Ab4GNb6)Ma6)Mb4GNb4GN;Asn
1957	GNb2(Aa3Ab4GNb4)Ma3(GNb2(Ab4GNb3Ab4GNb6)Ma6)Mb4GNb4GN;Asn
1958	GNb2(Ab4GNb4)Ma3(GNb2(Aa3Ab4GNb3Ab4GNb6)Ma6)Mb4GNb4GN;Asn
1959	GNb2(GNb4)Ma3(NNa3Ab4GNb3Ab4GNb2(Ab4GNb6)Ma6)Mb4GNb4GN;Asn
1960	GNb2(GNb4)Ma3(Ab4GNb3Ab4GNb2(NNa3Ab4GNb6)Ma6)Mb4GNb4GN;Asn
1961	GNb2(GNb4)Ma3(NNa3Ab4GNb2(Ab4GNb3Ab4GNb6)Ma6)Mb4GNb4GN;Asn
1962	GNb2(GNb4)Ma3(Ab4GNb2(NNa3Ab4GNb3Ab4GNb6)Ma6)Mb4GNb4GN;Asn
1963	NNa3Ab4GNb3Ab4GNb2(Ab4GNb4)Ma3(Ab4GNb2Ma6)Mb4GNb4GN;Asn
1964	Ab4GNb3Ab4GNb2(NNa3Ab4GNb4)Ma3(Ab4GNb2Ma6)Mb4GNb4GN;Asn
1965	Ab4GNb3Ab4GNb2(Ab4GNb4)Ma3(NNa3Ab4GNb2Ma6)Mb4GNb4GN;Asn
1966	NNa3Ab4GNb2(Ab4GNb3Ab4GNb4)Ma3(Ab4GNb2Ma6)Mb4GNb4GN;Asn
1967	Ab4GNb2(NNa3Ab4GNb3Ab4GNb4)Ma3(Ab4GNb2Ma6)Mb4GNb4GN;Asn
1968	Ab4GNb2(Ab4GNb3Ab4GNb4)Ma3(NNa3Ab4GNb2Ma6)Mb4GNb4GN;Asn
1969	NNa3Ab4GNb2(Ab4GNb4)Ma3(Ab4GNb3Ab4GNb2Ma6)Mb4GNb4GN;Asn
1970	Ab4GNb2(NNa3Ab4GNb4)Ma3(Ab4GNb3Ab4GNb2Ma6)Mb4GNb4GN;Asn
1971	Ab4GNb2(Ab4GNb4)Ma3(NNa3Ab4GNb3Ab4GNb2Ma6)Mb4GNb4GN;Asn
1972	NNa3Ab4GNb2(NNa3Ab4GNb4)Ma3(NNa3Ab4GNb2Ma6)Mb4GNb4GN;Asn
1973	NNa3Ab4GNb2(NNa3Ab4GNb4)Ma3(Aa3Ab4GNb2Ma6)Mb4GNb4GN;Asn
1974	NNa3Ab4GNb2(Aa3Ab4GNb4)Ma3(NNa3Ab4GNb2Ma6)Mb4GNb4GN;Asn
1975	Aa3Ab4GNb2(NNa3Ab4GNb4)Ma3(NNa3Ab4GNb2Ma6)Mb4GNb4GN;Asn
1976	Ab4GNb2Ma3(GNb4)(Ab4GNb3Ab4GNb2(Ab4GNb6)Ma6)Mb4GNb4GN;Asn
1977	NNa3Ab4GNb2Ma3(GNb4)(GNb3Ab4GNb2(Ab4GNb6)Ma6)Mb4GNb4GN;Asn
1978	Ab4GNb2Ma3(GNb4)(GNb3Ab4GNb2(NNa3Ab4GNb6)Ma6)Mb4GNb4GN;Asn
1979	Ab4GNb2Ma3(GNb4)(Ab4GNb2(Ab4GNb3Ab4GNb6)Ma6)Mb4GNb4GN;Asn
1980	NNa3Ab4GNb2Ma3(GNb4)(Ab4GNb2(GNb3Ab4GNb6)Ma6)Mb4GNb4GN;Asn
1981	Ab4GNb2Ma3(GNb4)(NNa3Ab4GNb2(GNb3Ab4GNb6)Ma6)Mb4GNb4GN;Asn
1982	NNa3Ab4GNb2Ma3(GNb4)(NNa3Ab4GNb2(Ab4GNb6)Ma6)Mb4GNb4GN;Asn
1983	NNa3Ab4GNb2Ma3(GNb4)(Ab4GNb2(NNa3Ab4GNb6)Ma6)Mb4GNb4GN;Asn
1984	NNa3Ab4GNb2Ma3(GNb4)(Ab4GNb2(Fa3(Ab4)GNb6)Ma6)Mb4GNb4GN;Asn
1985	NNa3Ab4GNb2Ma3(GNb4)(Aa3Ab4GNb2(Ab4GNb6)Ma6)Mb4GNb4GN;Asn
1986	NNa3Ab4GNb2Ma3(GNb4)(Ab4GNb2(Aa3Ab4GNb6)Ma6)Mb4GNb4GN;Asn
1987	Ab4GNb2Ma3(GNb4)(NNa3Ab4GNb2(NNa3Ab4GNb6)Ma6)Mb4GNb4GN;Asn
1988	Aa3Ab4GNb2Ma3(GNb4)(NNa3Ab4GNb2(Ab4GNb6)Ma6)Mb4GNb4GN;Asn
1989	Ab4GNb2Ma3(GNb4)(NNa3Ab4GNb2(Aa3Ab4GNb6)Ma6)Mb4GNb4GN;Asn
1990	Fa3(Ab4)GNb2Ma3(GNb4)(Ab4GNb2(NNa3Ab4GNb6)Ma6)Mb4GNb4GN;Asn
1991	Aa3Ab4GNb2Ma3(GNb4)(Ab4GNb2(NNa3Ab4GNb6)Ma6)Mb4GNb4GN;Asn
1992	Ab4GNb2Ma3(GNb4)(Aa3Ab4GNb2(NNa3Ab4GNb6)Ma6)Mb4GNb4GN;Asn
1993	NNa3Ab4GNb2Ma3(GNb4)(GNb2(Ab4GNb3Ab4GNb6)Ma6)Mb4GNb4GN;Asn
1994	Ab4GNb2Ma3(GNb4)(GNb2(NNa3Ab4GNb3Ab4GNb6)Ma6)Mb4GNb4GN;Asn
1995	Ab4GNb3Ab4GNb2Ma3(GNb3Ab4GNb2(Ab4GNb6)Ma6)Mb4GNb4GN;Asn
1996	Ab4GNb3Ab4GNb2Ma3(Ab4GNb2(GNb3Ab4GNb6)Ma6)Mb4GNb4GN;Asn
1997	NNa3Ab4GNb3Ab4GNb2Ma3(Ab4GNb2(Ab4GNb6)Ma6)Mb4GNb4GN;Asn
1998	Ab4GNb3Ab4GNb2Ma3(NNa3Ab4GNb2(Ab4GNb6)Ma6)Mb4GNb4GN;Asn
[truncated: 17,424 more rows]
